# Supplementary material for: Early Transcriptome Response of Lactococcus lactis to Environmental Stresses Reveals Differentially Expressed Small Regulatory RNAs and tRNAs
Source: Front Microbiol. 2017 Sep 14;8:1704. doi: 10.3389/fmicb.2017.01704 (PMC5603721; doi:10.3389/fmicb.2017.01704)
Supplement: Supplementary Information S1 — Excel table containing the input files for T-Rex. [file Table1.XLSX]

## Sheet: RKPM
key	control_A	control_B	cold_C	cold_D	heat_E	heat_F	acid_G	acid_H	osmotic_I	osmotic_J	oxidative_K	oxidative_L	starvation_M	starvation_N
NCDO712nc_001	192.8	204.1	651.5	626.5	290.3	233.8	242.5	227	388.9	479.7	293.4	263	338.3	187.1
NCDO712nc_002	329.7	400.6	582.1	480	274.6	243.2	200.3	66.3	507.2	324.2	177.1	159.1	76	71
NCDO712nc_004	465219	462984	552803	244273	353522	235889	514353	720640	372988	250144	256585	287100	598501	432916
NCDO712nc_005	257.4	161.4	491.8	277.9	763.4	645.6	208.3	216.4	128.4	206	177.1	270.3	610	743.2
NCDO712nc_006	16.2	14.6	66.5	74.7	18.6	20.3	47.3	30.6	8.5	10.2	6.8	0	11.3	60.1
NCDO712nc_007	73.5	57.4	80.8	28.6	48.9	59.5	262.1	106.1	102.7	103	75.5	10.8	80.2	14.6
NCDO712nc_008	1309.6	1261.2	818.1	2374.3	1021.3	1891.7	2178.5	1579.1	1994.5	2224.3	2656.7	2685.2	1256	1160.4
NCDO712nc_009	367.1	358.8	433.2	292.1	158.6	215.1	208.7	259.9	214.8	158.8	244.9	210.6	131.4	90.4
NCDO712nc_010	1203	1019.7	829.2	895.3	819.6	819.7	1417.2	1041.3	1123.9	1043	995.2	795.5	385.2	271.3
NCDO712nc_011	16	37.2	92.6	49.1	42.1	80.6	23.8	8.6	63.9	21.9	31.5	42.6	30.1	10.3
NCDO712nc_012	16.4	13.2	34.5	25.1	23.2	16.6	4.9	35.2	24	22.1	0	13.7	14	36.6
NCDO712nc_013	17.3	21.5	70.5	47.1	43.9	48.7	41.3	65.1	45.9	46.7	31.9	21.4	42.7	21.2
NCDO712nc_014	9.1	25	59.6	32.7	31.7	41.3	62.4	102.1	3.5	8	33.3	2.5	59.4	51.1
NCDO712nc_015	151	320.6	266.3	202.3	576.3	662.7	99.8	107.8	466.7	514.7	247.5	180.9	145.1	165.3
NCDO712nc_016	257.5	212.7	363.4	327	313.5	340.2	298.7	139.7	459.7	597	243.9	289.2	317.7	131.7
NCDO712nc_017	290.4	328.2	296.9	181.7	310.7	162.8	178.3	190.2	87.7	109.5	207.2	192.3	171.2	180.5
NCDO712nc_018	29.7	126	267.3	122.5	169.7	142.6	198	113.4	75.9	77.2	127.1	56.6	119.5	180.3
NCDO712nc_019	7.6	12.6	85.2	23	30.7	12.7	14.3	29.1	26	16.1	2	0	13.2	55.6
NCDO712nc_020	91.7	208.7	364.4	229.9	151.9	274.7	175.1	188.6	125.2	114.1	137.8	57.4	125.1	179.7
NCDO712nc_021	127.8	199.5	261.5	175	325.6	253.4	162.6	225.6	159.2	157.1	115.2	45.9	294.7	50.6
NCDO712nc_022	905.7	954.7	1072.7	903.8	649.1	534.1	158.4	234.8	578	649	922.4	1184.5	183.6	103.1
NCDO712nc_023	13.4	72.6	365.4	203.5	165.7	202.7	88.5	77.8	100.8	66.1	40.2	55.1	207.7	476.8
NCDO712nc_024	27.8	58.1	95.6	24.1	69.5	34.4	28.1	34.9	20.3	16.4	31.6	18.7	28.8	54.6
NCDO712nc_025	205.1	313	57.5	51.9	46.2	62.1	40.9	73.5	97	69.6	133.8	68.2	62.3	36.8
NCDO712nc_026	108.6	49.7	238.6	190.8	114	119.3	101.8	30.7	368.3	377.8	91.4	98.6	91.8	90.4
NCDO712nc_027	154.5	73.6	95.4	58	79.1	81.7	169.7	90.2	223.8	243.1	60.9	94.6	143.5	192.7
NCDO712nc_028	13.2	7	20.6	11.6	1.7	21.3	17.8	7	5	21	0	7.3	0	20.6
NCDO712nc_029	135.3	319.1	371.8	234.7	763.6	475.7	250.9	234.2	105.5	149.1	230.5	123.5	224.3	198
NCDO712nc_030	31.5	33.1	32.7	33.3	44.3	54.7	10.3	27	27.2	7.2	20.8	24.9	15.6	20.2
NCDO712nc_031	28.8	16.9	114.8	88.6	9	11.3	31.5	10.1	0	31.7	29.3	33.5	4.2	0
NCDO712nc_032	920.4	946.8	491.4	435	756.9	977.5	409.5	395.4	1287.7	892.9	900	498.2	210.3	263.1
NCDO712nc_033	9.2	16.5	23.2	1.3	12.9	16.7	10.5	12	0.3	20.9	26.4	5	14	8.8
NCDO712nc_034	6.4	21	107.9	24.3	61	47.5	61.1	14	12.4	9.7	45.7	25.4	123	42.6
NCDO712nc_035	136.8	196.8	270.6	462.3	396.1	363.9	101.4	53.9	439.1	480.8	391.8	736.2	86	64.6
NCDO712nc_036	19.6	31.7	22.1	18.3	43.4	47.4	56.1	31.5	0	0	43.2	28.7	69.9	39.7
NCDO712nc_037	24.7	40.7	45	42.4	38.8	10.4	15.6	14.4	19.8	0	15.2	51.1	0	36.8
NCDO712nc_038	55.3	42.9	123.4	85.7	139.7	191.2	128.1	63.3	138.2	214.2	111.8	47.2	58.8	118.2
NCDO712nc_039	476.2	490.6	294.3	207.8	251.4	180.1	231.4	186.8	421.2	374.7	496.2	470.7	140.1	134
NCDO712nc_040	34.1	41.3	69.8	63.9	26.5	19.3	25.7	12.9	73.3	80.3	12	24.5	29.3	41.8
NCDO712nc_041	587	541.2	1023.3	936.6	526.4	450	502.3	495	864.6	698.6	494.7	386.1	369.1	348.3
NCDO712nc_042	217.9	211.1	188.1	157.4	174.9	177	89.4	67.4	202.1	115.4	171.2	105.8	144.3	155.2
NCDO712nc_043	351.5	353.1	246.9	283.7	312.9	389	307.1	244.3	230.9	210.6	193.1	271.7	402.9	343
NCDO712nc_044	33.3	40.9	101.6	30.1	45.7	40.6	65.8	64.7	23.4	21.1	57.1	38.3	109.2	33.3
NCDO712nc_045	137.1	165.9	154.6	60.2	245.9	203.2	82.1	130	256.5	234.9	236.1	109.4	143.5	158.5
NCDO712nc_046	402.1	680.4	441.3	468.4	280.2	373.4	110.4	206.5	398.2	397.5	324	262.4	79.7	82.5
NCDO712nc_047	318.1	210.7	1268.7	1643.9	458.5	302.1	93	130.3	1588.6	2209.9	328	357.8	527.2	297.5
NCDO712nc_048	188.7	219.6	262.2	355.3	237.5	251.9	150.8	223.1	304.9	318.1	294.4	355.1	59.4	120.6
NCDO712nc_049	22.4	29.1	84.7	50.7	58.6	33.5	39.4	76.4	36.6	27.5	27.4	30.6	150.7	74.9
NCDO712nc_050	130.2	188.1	254.6	213.6	148.6	123.9	211.3	70.6	184.1	168	180	161.1	113.7	187.5
NCDO712nc_051	1019.9	866.1	1125.6	1242.8	580.9	563.3	793.2	802.6	830.2	931.2	1481.3	1226.7	896.9	1074.2
NCDO712nc_052	28.7	40.3	105.4	26.3	84	30.5	64.1	74.1	35.4	26.1	22.4	0	47	38.3
NCDO712nc_053	3.9	11.1	14.2	0	6.4	1.9	5.8	3.6	0	5.7	12.4	3.1	7.7	3.1
NCDO712nc_054	127.2	235.1	113	177	197.5	224.7	191.1	110.9	146.3	153.5	147.4	81.9	214	242.7
NCDO712nc_055	2775.7	2531.1	5849.1	1796.3	4521.9	2985.6	1880	2012.5	3993.9	4921.7	2743	3217.1	1496.9	1157.4
NCDO712nc_056	85	85.1	146.4	84.7	278.7	206.6	84	94.2	112	83.4	116.5	245.5	104.8	118.2
NCDO712nc_057	6143.2	7185	10183.5	10579.4	5538.9	6079.9	1123	924.8	14320.4	11548.4	7236	7344.8	476.3	292.5
NCDO712nc_058	505.5	413.8	585.9	611.7	852.2	797.9	108.2	144	558.5	504.5	568.5	595.9	43	45.7
NCDO712nc_059	167138	223703	131643	109833	91000.6	78689.7	185963	217001	140632	117275	140947	144651	209614	209368
NCDO712nc_060	290.4	377	429.8	390.3	581.6	489.6	569.3	428.5	355.9	335.7	493.9	397.5	636.7	1397.2
NCDO712nc_061	1896.9	2398.9	2217.5	700.7	1520.1	1209.8	861.1	1058.9	1013.2	858.9	873.6	925.6	1260.7	833.7
NCDO712nc_062	191.4	397.5	502	244.7	90.5	105.2	17.8	22.5	100.8	39.8	199.2	105.2	87.9	50.8
NCDO712nc_063	156.7	143.8	129.5	144.2	178.5	160	63.2	112.7	80.1	75	133.8	209.2	109	164.3
NCDO712nc_064	859.4	1132.3	193	119.6	268.1	274.5	119.3	151	198.5	33.3	206.2	136.6	72.8	190.2
NCDO712nc_065	11219.6	21878.3	1910.2	3055.9	2081.4	3647.6	1120.6	1041.6	3008.7	1500.8	5197	2543.4	718.8	729.6
NCDO712nc_066	6392.4	5090.2	7007.5	11423.3	2953.1	2979.1	2844	2846.7	9803.8	10658.4	10272	10520.9	378.1	294
NCDO712nc_067	2.7	2.9	22.2	2.3	12.7	11.4	7.1	20.5	3.5	1.1	0	2.1	12.7	0
NCDO712nc_068	118.7	218	211.8	99.7	143.5	217.9	188.6	152.8	110.9	141	172.7	129.3	113.7	37.5
NCDO712nc_069	508.3	594.6	1513.9	1607.7	738.3	682.4	545.8	437.5	1079.1	1028.5	675	611.5	393.9	236.5
NCDO712nc_070	63	64.2	97.2	59.3	112.9	93	146.8	179.2	35	35.5	72	44.3	149.1	154.8
NCDO712nc_071	51.6	86.2	112.2	59.7	77.5	88.7	137.8	74.4	40.8	41	62.4	42.6	150.9	95.9
NCDO712nc_072	4249.5	3642.9	7464.6	5429.9	7286.2	5449.9	5704.9	6703.7	17773.6	16861.7	4076.2	3004.4	1516.1	891.4
NCDO712nc_073	603.2	797.8	288.6	286.4	339.9	357.7	334.9	358.4	174	133.6	280.3	312.9	206.6	203.2
NCDO712nc_074	93816.4	113418	71337.7	69173.7	93326.1	74164.2	81497.3	84950.7	96485.6	71156.4	94317.7	113046	54924.3	69453.2
NCDO712nc_075	177.2	133.1	513.5	360.5	147.8	155.5	90.8	72.4	395.1	252.1	154.9	69.9	18.7	0
NCDO712nc_076	38.3	52.1	57.2	81.7	62.7	101.3	47.6	54.6	219.8	141.2	51.1	36.2	0	43.6
NCDO712nc_077	53.8	68.7	33.7	3.3	62.1	56.2	30	49.4	27.6	14.8	26	14.3	68.9	83.8
NCDO712nc_078	20.4	14.8	43.1	37.1	23.8	13.6	48.8	5.2	42.9	17.3	21.1	6.2	13.5	43.6
NCDO712nc_079	37.2	29.5	220.8	51	7.4	3.6	0	0	14	16.8	38.8	8.1	0	18.7
NCDO712nc_080	548.6	507	1305.2	1305	392.1	561.3	322.5	389.2	1277.5	1126.2	635.7	903	556.2	594.3
NCDO712nc_081	443	330	276.6	186.4	367.4	372.1	195.2	301.8	460.6	242.9	361.6	404.2	135.9	250.1
NCDO712nc_082	215.2	153.9	1302.6	1262.7	176.5	224.9	184.9	74.2	172.7	217.1	149.1	158.8	72.8	94.9
NCDO712nc_083	18230.2	16090.1	15234.1	32781.6	53946.7	69617.4	16214.5	15728.7	56299.5	30381.9	17221.3	18128.7	6798.6	8636.6
NCDO712nc_084	228.7	156.6	601.2	511.4	368.8	221.2	244.7	389.7	529.8	587.8	179.2	193.8	520.3	307.8
NCDO712nc_085	30.3	75.6	64.2	15	79.7	55.4	33.9	89.9	30.7	28.2	9.6	0.2	3.4	27.2
NCDO712nc_086	75.7	74.8	201.2	169.3	81.3	46	127.9	95.6	76	63	62.2	12.7	112.1	60.7
NCDO712nc_087	184.3	223.3	411.3	236.3	35.2	85	76.5	53.9	167.5	170.6	161	170.9	0	30.3
NCDO712nc_088	983.3	712	823.8	874	982.8	1143.2	457.2	362.7	1400.9	1906.8	1073.8	1465.4	212.1	158.9
NCDO712nc_089	4.5	7	11.9	2.5	8	6.6	5.6	0	6.3	8.7	6.6	0	4.5	3.1
NCDO712nc_090	0	0	23.4	17	5.9	5.1	5.3	0	0	0	0	5.4	0	4.5
NCDO712nc_091	166.4	129.4	97.9	102.5	171.6	92.2	40.3	43.1	181.4	138	209.1	219.8	57	95.3
NCDO712nc_092	311.2	444.8	269.1	271.5	218.6	309.3	290.5	468.2	386.8	314.1	320.8	293.8	43	52.5
NCDO712nc_093	278.4	461.9	339.5	163.9	367.2	598.5	162.8	202	258.4	299.4	246.4	133.5	70.5	70.6
NCDO712nc_094	151.3	151.4	307.2	142.9	166.4	152.5	244.7	122.9	105.8	80.3	83.4	168.8	168.9	460.9
NCDO712nc_095	487.5	635.4	424	414.8	672.8	840.9	518.3	310.2	398.3	363.6	473.4	449.1	228	346.5
NCDO712nc_096	504.3	396.1	270.7	667.9	616.1	816.9	640.7	501.7	634.1	530.1	505.8	458	278.9	320.7
NCDO712nc_097	81.8	211.4	208.8	218	327.4	257.2	356.3	156.2	151.8	118.1	199.9	90.4	256.7	239.4
NCDO712nc_098	173.6	270.4	306.1	353.6	114.1	199.7	214.1	68.3	168.3	145.6	123.6	144.1	167.6	81.7
NCDO712nc_099	305.4	409.8	1065.2	1493.2	178	257.8	316	101.4	667.7	649.5	252.3	164.5	91.6	86
NCDO712nc_100	42	40.9	172	74.8	67.4	87.5	61.1	25	107.8	38.7	22.1	18.9	28.8	26.4
NCDO712nc_101	15.4	41.3	42.9	16.7	33.3	57.8	45	43.3	4.7	16.1	17.4	22.7	98.4	53.5
NCDO712nc_102	500.1	650.3	1844.4	797	1216.5	1204.8	405.4	409.6	640.4	456.2	464.8	436	147.8	307.6
NCDO712nc_103	349.5	381.9	351.4	125.4	349.3	404.5	514.7	437.5	282.3	185.5	249.2	271.3	44.1	162.4
NCDO712nc_104	0	20	8	0	11.2	0	8.1	0	12	2.7	0	0	0	0
NCDO712nc_105	28.4	46	21.1	6	4.8	16.4	44.1	19.1	0	0	11.8	0	10.8	32.1
NCDO712nc_106	2783.8	2283.7	4050	2152.5	4297.7	3906.7	1074.6	1543.7	1993	1310	1863.8	1882	1183.9	1039
NCDO712nc_107	151.1	383.2	250.9	128.8	255.9	159	387.4	229.5	195.7	162.9	224.5	155.9	208.7	352.9
NCDO712nc_108	1472.7	1787.9	3338.7	1540	3035	2456.5	979.7	983.8	1990.7	1845.2	1308.2	1677.7	1252.8	1241.3
NCDO712nc_109	1612.6	1437.8	3032.5	1205.2	2796.6	2128.4	877.4	706.2	1691	1266.6	875.5	1177.2	565.2	711.5
NCDO712nc_110	1879.9	1710	770.2	1177.3	675.9	783.9	1181.7	895.9	798.8	504.9	2033.6	1793.5	720.6	904.2
NCDO712nc_111	810.8	1167.3	2668.4	1125.1	1021.1	871.3	593.7	780.6	1222	1077.7	1126.3	952.5	378.4	702.4
NCDO712nc_112	400.1	471.4	301.8	117.4	395.3	442.3	217.7	188.9	314.9	170.1	188	220.4	273.4	328.6
NCDO712nc_113	215.2	298.7	168.1	161.6	270.5	203.4	218.8	163.2	195.5	146.1	245.6	223.3	87.3	128.7
NCDO712nc_114	287.6	326.4	292.2	163.9	155.8	162.3	168.2	58.6	141.2	113.1	215.8	220.2	144.9	90.2
NCDO712nc_115	837.8	808.6	720.2	583.6	518.1	595.4	1000	437.3	299.7	301.8	856.3	934.6	384.4	383.3
NCDO712nc_116	45	26.9	39	1	54.9	18	47.8	36.8	18.7	20.6	38.4	31.2	19.8	43
NCDO712nc_117	35.2	42.5	39.9	35.2	68.3	48.2	42	17.3	29.3	32.6	8	43.2	38.5	19.4
NCDO712nc_118	8.9	95	86.8	35	15.8	9.7	50.4	70.5	0	1.1	53.9	24.9	15.8	77
NCDO712nc_119	65.8	69.6	106.8	132.5	81	71.5	65.6	73	86.1	71	113.9	51.8	16.9	25.7
NCDO712nc_120	43	111.3	81.7	69.2	130	166.4	56.6	96.9	100.5	73.8	68.6	2.3	49.3	251.2
NCDO712nc_121	103.3	182.3	127.2	60.2	220.2	189	794.7	918.9	162.2	100.2	113.1	74.4	438.3	179.9
NCDO712nc_122	55.8	51.6	66	57.7	74.6	37.5	27	55.4	50.3	29.2	61.3	28.1	60.4	36.8
NCDO712nc_123	70.2	76.7	97.3	31.2	82.6	58.7	69.9	12.8	71.3	38	37.8	43	41.4	64.2
NCDO712nc_124	1.6	18.9	68	13.1	31.6	18.2	50.4	42.6	21.8	0	13.4	0	31.9	36.9
NCDO712nc_125	17	17.4	139.5	53	19.1	19.9	0.9	46.9	14.1	28.6	15	33.5	39.8	8.9
NCDO712nc_126	2081.4	2355.9	1207	1433	1226.8	1280	1658.9	1157	2343.7	1847.1	1843.3	1320.3	1338.6	1788.7
NCDO712nc_127	2705.8	3212.3	2716.5	2569.6	1312.2	1786.7	1196.7	1747.9	3694.4	3614.9	3183.1	3343.1	2222	1507.7
NCDO712nc_128	4.9	6.7	38.3	36.2	30.2	11.2	1.9	0	14.7	23.8	3.8	17.3	24.5	2.5
NCDO712nc_129	679.2	704.7	1604.1	837.5	344.9	344.2	624.8	738.2	884.3	522.4	471.3	354.3	654.1	636.5
NCDO712nc_130	209.5	297	560.9	506	344.8	400.1	295.3	256.5	89.5	133.5	407.9	183	140.4	394.4
NCDO712nc_131	520	519.1	441	481.2	1048.8	1072.4	67.9	43.1	829.8	816.9	465.7	511.7	98.9	161.4
NCDO712nc_132	171	219.7	171.8	186.9	38.5	85.4	222.6	170.8	167	92.8	306	225	0	50.9
NCDO712nc_133	200.6	149.5	232.4	84.7	167	153.3	302.1	203.3	228.2	240.7	168.6	177.8	196.8	243.5
NCDO712nc_134	35.7	35.6	52.8	50.9	42	23.8	141.9	67.9	33.9	26	45.4	15.6	111.1	81.9
NCDO712nc_135	69.9	105.9	74.6	158.1	82	78.2	160.9	168.2	66.5	12.5	165	173.2	159.1	53.5
NCDO712nc_137	1429.5	1188.1	1290.5	1134.2	2442.6	2163.9	751	1085.9	2748.8	2500.4	1443.5	1750.4	1203.2	920.4
NCDO712nc_138	243.3	355.3	428.8	299.8	241.5	162.4	259.1	302.9	142.4	91.4	103.9	84.4	42	113
NCDO712nc_139	46.1	46	39.8	32.3	70.8	24.5	109.5	29.1	39.7	25.5	44.7	36	2.6	25.7
NCDO712nc_140	835.6	642.4	792.2	644.2	624.8	576.8	437.5	693.5	1017.6	842.4	658.8	343.3	743.6	634.1
NCDO712nc_141	35.4	58.6	434.8	323.1	93.7	120.6	58.5	48.5	147.8	56.3	58.1	6.7	56.7	14.4
NCDO712nc_142	158.6	226.8	129.2	64.8	182.5	162.5	46.9	150.3	93.4	68.5	161.5	82.1	36.7	107.7
NCDO712nc_143	21.9	29.8	33.9	48.8	27.8	35.3	17.3	10.1	3.8	4.1	13.1	12.1	26.1	0
NCDO712nc_144	2087.3	1920.2	3046.3	1853	1120.2	1519	2433	2259.3	3302.4	3662.7	1968.3	1725.5	1519.3	2120.4
NCDO712nc_145	328.8	320.1	179.6	196.2	224.2	292.4	178.9	140	317.6	190.5	278.9	227.3	65.2	38.1
NCDO712nc_146	73.1	67	130.7	40.5	107.9	121.7	112.1	53.6	97	86.7	83.1	48	72.8	110.6
NCDO712nc_147	44.7	85.1	71.6	17.3	34.3	82.2	23.4	24.4	19.5	17.7	41.9	54.1	41.4	23.5
NCDO712nc_148	2006.9	2409.2	703.2	1055.5	919.8	1256.8	1650.1	1808.1	415	327.8	3316.3	3059.3	668.6	932.4
NCDO712nc_149	1481.2	1490.9	1621.5	774.6	1078.4	991.1	642.2	506.2	952.4	600.8	866.4	1060.6	996.1	741.7
NCDO712nc_150	2001.7	1443.3	1406.4	1215.6	2213.5	2202	1127.1	1007.9	2296.1	1833.5	2189.9	2276.5	531.4	375.1
NCDO712nc_151	0	36.7	183.1	66.1	9.7	19.2	17.3	14	36.6	22.6	10.7	16	0	28.8
NCDO712nc_152	23	94.3	853.8	378	44.9	43.5	107.6	65.8	71.7	56.5	41.6	26.6	50.1	19.3
NCDO712nc_153	37.9	93	546.6	229.6	70.9	101.1	146.8	78.6	45.9	23	57	13.3	59.9	43
NCDO712nc_154	35.2	46.7	53.5	44.3	26.8	61.4	76.3	32.7	52.5	9.6	24.5	18.9	48.8	7.2
NCDO712nc_155	326.9	214.7	399.3	455.7	332.8	317.7	93.8	100.8	1229.6	528.2	222.9	141.6	89.7	114.9
NCDO712nc_156	108	185	197.7	162.6	187.4	160.9	272.6	223.4	80.2	62.4	180.9	70.7	212.7	35.6
NCDO712nc_157	369.3	258	229.2	392.8	270.5	284.8	183.2	136.1	765.4	355.6	314.1	249.1	95.3	77.4
NCDO712nc_158	80.8	169.9	228.1	177.1	129.1	160.2	171.4	165.4	96.6	74.6	120.8	52	222.2	11.1
NCDO712nc_159	110.6	163.1	155.7	149.4	177.6	159.8	263.8	107	67.8	78.7	95.4	108.5	125.1	106.6
NCDO712nc_160	12.6	31.4	83.5	24.4	58.5	21	109.5	24.4	41.9	2.4	34.2	22.9	76.8	73.9
NCDO712nc_161	82.9	106.8	688.8	320.1	60.9	91.9	64.3	35.4	71.5	118.8	79.3	89.2	35.4	110.1
NCDO712nc_162	1883.5	1797.2	695.9	1006.4	1173.8	1327.9	1968.5	1836.5	1359.3	1251.8	1481.8	1384.1	886	1056.1
NCDO712nc_163	89.5	189.6	225.8	51.7	107.6	145.8	119.1	128.3	149.8	194.3	67.5	68.4	212.7	99.6
NCDO712nc_164	4750.4	3624.3	7902.8	4363.8	15509	10368.5	3292.9	3401.9	10519.2	8751.9	4352.9	4735.5	772.8	804.7
NCDO712nc_165	19.3	21.1	91.8	48.8	51.6	66	107.1	46.6	101.5	100.6	38.8	50.7	84.4	43.6
NCDO712nc_166	49.8	91.2	165.8	28.9	141.5	84.8	77.3	11.7	37.7	38.3	94.7	59.3	156.2	187.7
NCDO712nc_167	51	56.8	100.6	67.6	83.3	57.9	95.1	75.9	47.2	68.1	41.5	52.6	42	15.9
NCDO712nc_168	385	356.3	876.1	329	392	415.1	298.1	513.4	345.6	214.3	344.4	206	505.3	498.4
NCDO712nc_170	48.5	65.2	112.5	51.2	75.7	68.4	78.8	31.1	50.3	41.2	74.7	28.3	59.6	25.1
NCDO712nc_171	39.5	58.8	72.6	30.8	46	43.5	32.8	50.1	13.5	23.4	26.4	15	40.4	29.4
NCDO712nc_172	126.1	130	122.7	101.1	118.2	96.3	173.6	127.4	98.9	59.7	103.5	124.3	121.4	147.2
NCDO712nc_173	139.1	150.7	221.5	184.4	290.6	299.5	128.3	165.7	155.2	188.5	125.9	83.6	249.9	259.6
NCDO712nc_174	42.5	42.6	80	26.9	66.6	9.2	96.4	48.2	13.1	29.5	28.1	17.9	29.3	49.6
NCDO712nc_175	13442.7	19056.7	6570.2	11866.1	5764.9	10127.2	1469.5	1450.9	11970.8	10125	12908	9136.4	433.5	342.3
NCDO712nc_176	226.4	157.2	286.4	352.8	426.4	302.6	164.6	214.3	1416.6	982.6	314.5	229.1	357	282.9
NCDO712nc_177	238.1	209.9	2313.8	2280.6	401.5	427.9	206.3	305.8	129.1	155.6	156.8	169.2	747.2	767.2
NCDO712nc_178	906.7	1111.8	1726.7	921.4	1009.6	808.3	450.4	550.4	1553.9	904.6	808.4	542.5	222.7	281.4
NCDO712nc_179	66.2	69.3	188.6	180.8	75.6	112	39.6	134.6	109.8	114.6	80	31.8	67	90
NCDO712nc_180	161.2	145.9	185.9	77.7	68.9	35.8	138.9	220.4	83.4	94	154.7	183.8	207.4	201.7
NCDO712nc_181	37.6	109.9	145	36.6	95.3	70.9	103.9	48.5	19.2	46.3	90.7	23.9	186.8	177.3
NCDO712nc_182	341.6	273.8	251.7	263.3	976.6	1094.6	167.1	157.1	928.5	1063.1	326.7	408.1	144.9	207.3
NCDO712nc_183	390.3	305.3	535.4	556.3	152	243.2	289.5	325	238.1	193.9	337.3	249.1	163.1	284.3
NCDO712nc_184	428.6	608.3	347.4	349.1	330	520.5	274.5	214.1	132.1	187.7	241.8	206.7	202.9	360.7
NCDO712nc_185	1.5	37.4	81.3	27.8	58.4	38.2	15.8	1.1	15.2	17.6	15.6	27	9.5	7
NCDO_0001	2761.3	2766.4	2375.1	1631.4	2304.8	1923.1	2395.5	2820.7	2739.4	2396.7	2033.5	1994.9	2494.2	2623.8
NCDO_0002	1151.9	1143.1	1235.4	1502.4	933.9	987.3	1591.3	1537.5	1786.5	2098.2	1402.4	1418.2	2650.9	2296.9
NCDO_0003	1714.6	1647.7	1763	2116.6	891.4	1033.5	1962.7	1904.6	1753.3	1927.6	2010.7	1887.2	3324.5	3059.7
NCDO_0004	681.9	557.4	1072.8	812.5	408.1	270.5	622.4	567.4	596.1	544	589.6	594.3	799.6	621.5
NCDO_0005	214.2	247.3	438.7	393.1	166.6	166.9	298.6	220	249.1	226.6	291.3	150.3	319.8	339.8
NCDO_0006	4698.3	4765.7	3678.8	4086.8	3965.3	3730.9	4033.1	4134.1	6782.3	6734.5	4782.1	4949.5	2821.8	2684.5
NCDO_0007	1348.8	1441.7	898.5	1347.4	904.1	1088.4	1247.5	770.7	1600	1619.5	1315.1	1134.4	686.9	895.4
NCDO_0008	335.7	522.4	572.9	523	412.7	549.9	715.4	442.3	249.2	216.2	461.7	155.7	680	564.7
NCDO_0009	393	415.5	1177.9	1088.8	460.1	574.6	435.8	395.4	1178.5	1357.5	624.4	432	209.6	187.9
NCDO_0010	2540.9	2367.8	2642.4	3597.9	2001.9	2158	1981.8	1885.6	4531.3	5772.6	3922.4	4554.2	1593.7	1239.9
NCDO_0011	2052.5	1902.3	1266.2	1490.6	1057.1	1095.4	1654.3	1650.5	2148.5	2123.4	2460.9	2529.4	2138.9	2122.8
NCDO_0012	127.1	161.4	182.4	117.2	74.5	24.3	131	243.4	130.1	119.2	131.6	104.3	154.6	144.8
NCDO_0013	4952.1	4463	8757.8	11232.1	4427.4	4890.9	6572.2	6590.3	16489.7	19832.6	7613.9	7175	2153.6	2135.3
NCDO_0014	3206.8	3255.5	4048.7	3757.6	3610.6	3321.2	2988.3	3609.5	7802.8	7166.9	3243.8	3545.2	2833.6	2847.8
NCDO_0015	1779.3	1409.1	2666.9	2015.6	2277.5	1642.6	1455.9	1625.6	3992.4	4428.6	1862.7	2044.5	1784.8	1546.3
NCDO_0016	2020.1	1856.6	1353.2	2061.7	1396.3	1545.3	1402.9	1346.3	2645	2691	2703.8	2592	896	956.3
NCDO_0017	1991.8	1921.5	1148.2	1413.4	1206.6	1235.5	1416.3	1401.8	1812.7	1877	2050.3	2063.3	1222.5	1337.8
NCDO_0018	5298.1	5634.1	2547.5	3793.5	2280.6	2925.6	4321.2	4363.9	5126.1	4666.7	5798.8	4835.9	1853.8	2224.4
NCDO_0019	8804	8774.4	8426.5	8973.4	6185.1	6982.3	9191.5	9187.2	10944.8	12600.3	8739.1	9069.3	10969.5	10824.8
NCDO_0020	4712.3	6005.6	1761.6	2488.5	1418.5	2184.5	2681.6	1401.1	1878.2	793.8	2487.5	2071	665.9	697.8
NCDO_0021	3149	3065.8	3434.5	3971.4	882.3	1111.5	565.6	475	1240.8	822.1	3181.6	2886.1	151.5	392.8
NCDO_0022	1707.8	1965.8	5391.9	6052.8	809.8	993.2	163.5	355.9	961.8	729.1	1918.9	2463.7	446.7	1341.1
NCDO_0023	2726.3	2595.3	10448.7	9932	1183	1248.6	165.6	200.7	1486.5	1183.1	2445.4	3903.6	203.8	241.8
NCDO_0024	74291.1	85198.3	22228.2	24394.5	14523.4	27751.5	56888.9	40834	40738.7	23396.2	39475.8	32651.9	26465.7	25069.7
NCDO_0025	48.8	90	184.2	121.5	147.9	137.4	88.3	52.6	17.4	24.6	93	48.3	180.2	146.7
NCDO_0026	49.7	116.3	217	154.8	86.5	90.2	127.9	104.6	39.2	18.7	71	37.5	134.2	151.9
NCDO_0027	40.2	90.4	129.6	121.3	85.6	69.2	87.6	75.4	20.2	2.7	75.6	32.9	66.9	128.6
NCDO_0028	51.8	79	107.4	72.4	100.9	83.3	102.5	55.5	22.4	28.8	79.8	29.7	83.2	108.8
NCDO_0029	336.6	497.2	375	378.9	298.3	426.5	214.3	213	185.5	135.8	361	347.3	515.5	624.7
NCDO_0030	383.7	422.4	817.1	596.5	908.6	690.2	496.9	466	252.5	172.4	433.9	420	1129.7	897.7
NCDO_0031	829.3	895.1	2327.7	2364.7	1690.4	1631.9	1153.1	1344.6	1449.3	1347.3	1027.6	1278.3	3257.4	3402
NCDO_0032	1362.7	1120.9	1378.2	1662.1	1810.7	1970.8	1033	990.7	651.1	791	1220.8	1172.7	1770.6	2318.7
NCDO_0033	2116.7	1996.2	2202.8	3203.7	3914.9	4745	3091.7	2739.6	1182.9	1308.1	2445.5	2622.6	5018.9	5765.6
NCDO_0034	1514.1	1612.7	1410.1	1969.7	2532.2	2997.7	2307.8	1969.5	771.7	675.9	1518.1	1708.4	3271.9	3108.2
NCDO_0035	375.4	442.5	447.8	441.2	601	526.3	565.1	715.5	215.2	152.4	290.9	250.3	708	851.9
NCDO_0036	863.8	1012.6	1016.8	1289.2	1459.8	1550.7	1201.8	1073.9	521.5	515.8	899.3	954.2	1363.7	1585.9
NCDO_0037	753	779.6	933.7	901.3	990.1	1110.4	1081.1	993.1	342.2	432.7	780.3	901.9	963.5	999.6
NCDO_0038	2047.2	2363.3	1933.6	3124.1	2252.8	2796.1	3556.9	3143.8	1124	1244.1	2929.2	2743.1	1957.3	2150.2
NCDO_0039	107	194.7	309.4	220.8	214.8	207.3	181	254.3	113.9	79	132.1	104	146.3	112.3
NCDO_0040	403.6	459.9	517.4	255	619.7	443.4	224.1	347.7	368.4	327.2	426.1	581	79.5	104.9
NCDO_0041	583.4	673.1	400.4	345.6	1568.5	1510.8	252.2	191.5	296.8	384.9	634.5	486.6	395	580
NCDO_0042	34.5	94	116	47.1	89.4	107	86.2	63.4	10.5	17.5	60.2	20.6	103.7	110.5
NCDO_0043	149.6	302.6	449.6	268.7	339.7	346	355.9	212.8	99.6	82.5	262.3	139.9	411.6	513.8
NCDO_0044	69.2	196.2	229.2	190.4	209.2	195.3	285	116.5	43.8	22.9	151.7	90.5	217.9	133.7
NCDO_0045	87.4	115.6	143.8	120	212.8	200.4	113.4	33.4	31	13	132.8	72.3	193.8	216.7
NCDO_0046	43	51	74.3	33.7	204.2	130.3	24.3	40.6	31.7	21.3	82.2	24.7	158.3	191
NCDO_0047	64.6	110.8	116.9	77.2	296.7	317.7	124	59.4	33.9	38.4	127.7	77.6	274.9	296.7
NCDO_0048	682.4	559.3	1000	685.9	1360.9	1219.3	558.3	432.8	378.2	325.3	545.1	526.3	873	823.5
NCDO_0049	457.1	459.5	946.3	1256.7	1059.3	865.2	551.4	508	338.6	362	578	808.3	1213.6	1766.5
NCDO_0050	3245.9	2629.9	3029.4	2939.9	4534.8	3204.9	2341.7	2456.7	2191.7	2299.5	3533.4	4259.8	1807.4	1900
NCDO_0051	1075	1119.9	1441.1	1372.4	1508.7	1506.3	820.6	794.9	794.9	773.1	1206.3	1315	936.5	952.5
NCDO_0052	1429.8	1465.2	1132.7	1285.2	905.7	928.7	2696.2	2216.1	2716.5	2927.4	1807.7	1834.3	1403	1446.9
NCDO_0053	945.9	1052.9	633	814.9	498.2	744.6	1349.8	1111.5	728.9	695.7	791.2	681.7	761.3	841.3
NCDO_0054	432.2	507	498.7	550.9	275.1	346.7	508.6	450.1	340.4	357.4	490	311.2	229.9	435.8
NCDO_0055	597.5	606.2	793.3	795.2	345.3	373.4	897.9	994.6	534.6	607.5	675	676.4	596.4	592.2
NCDO_0056	1033.3	992.9	1719.6	1076.9	653	475.2	516.6	549.9	2565.8	2542.8	970.9	1294.3	407.1	390.8
NCDO_0057	587	556.8	596.4	607.4	984.2	1003.2	406.4	372.4	805.4	809.1	531.8	558.6	540.6	426.3
NCDO_0058	883.4	1058.2	1030	923.7	948	1171.4	937.9	717.7	652.1	718.3	823.8	502.9	771	644.4
NCDO_0059	373	398.6	212.6	155.5	239.4	236.3	181.3	167.4	102.4	102.6	396.7	395.7	218.9	256.2
NCDO_0060	66	140.8	145.7	127.2	180.4	190.7	101	71.6	122.8	148.3	161.2	101.4	188.5	311.3
NCDO_0061	274.2	331.6	690.8	500.9	382.7	353.7	210.3	106.3	452.4	356.1	322.3	150.9	304.7	448.6
NCDO_0062	4575.7	4127.2	3215	2858	4039.8	3519.5	2964.9	3466.8	4076.7	4112.8	4332	4819.7	2347.6	2802.5
NCDO_0063	2684.2	2601.9	2775.1	1612.1	3687.2	2249.6	2164.5	2637.2	2611.2	2942.6	2455.7	3073.1	3268.1	4078.9
NCDO_0064	3765.6	3773.9	1984.4	2469.9	2502.9	2817.3	3510.9	3616.4	3005.2	2881.3	3668.2	3449	2975.1	2894.4
NCDO_0065	784.3	1021.9	775.5	604.3	471.6	475	537	482	805.7	833.9	738.7	731.5	587.7	588.8
NCDO_0066	971.7	1040.1	1123.8	912.5	933.8	826	924.4	921.7	1303.7	1551.3	1005.2	1060.6	963.1	1120.3
NCDO_0067	19759.4	20290.2	18497.5	26473.1	17361.5	22401.2	24114.6	23224.3	36205	26557.7	14984.7	12680.4	20465.1	9473.9
NCDO_0068	654.3	431.6	2095.5	912.7	972.9	848.7	347.5	357.6	1400.6	1129.7	360.6	272.3	71.1	22.7
NCDO_0069	1687.7	1785.5	1260.3	1116.3	970.3	834.2	1530.7	1683.9	1936.5	1831.8	1629.3	1594.8	2033.1	1830.4
NCDO_0070	1576.2	1547.4	1200.5	808.3	1094.3	805.8	959.8	1014.5	1449.4	1238.6	1002.2	983	1139.7	939.6
NCDO_0071	1071.3	1183.8	1523.7	1557.2	719.9	720.3	1000.7	964.6	2148.3	2248.5	1539	1559.4	653.2	574.7
NCDO_0072	1526.2	1531.9	1429	2195	1015.2	1300.1	1459.4	1242.9	2403.3	3014.8	2328.5	2493.4	1540.4	1224.3
NCDO_0073	3592.2	3194.3	3613.3	3461.7	4768.3	4638.7	4114.5	4934.1	1706.2	1571.2	2789	2973.6	5067.7	3375.2
NCDO_0074	16991.7	12078	19845.4	21272.7	24260.9	22105	21955.9	23863.1	26653.3	25591.1	12962.5	14359.5	32248.1	19197.9
NCDO_0075	24864.4	18161.1	18823.2	22009.6	27418.2	29841.3	21805	24016	24789	23551.6	17868.4	17854.1	37005	21948.3
NCDO_0076	17662.5	12056.5	13181.2	13725.6	18331.2	17728	14237.7	15647.2	16312.3	15033.7	10859.1	11774.6	27008.4	15012
NCDO_0077	13079	9635.5	14701.8	9264.2	14125.7	11000	10602.5	12199.9	12452.8	12042.8	7740.9	8988.2	22027.4	12002
NCDO_0078	256.5	311.4	439.8	492.2	285.8	260.2	473.9	313.5	188.2	139.9	283.4	230.8	631.3	261.7
NCDO_0079	1567.8	1678.6	1712.3	2722.1	710.2	953.6	1616.9	1518	2244.6	2714.4	2118.3	2160.8	2300.7	2177.6
NCDO_0080	758	721.8	1571.3	1230.1	429.7	409.3	736	772.6	1289.2	1361.8	781.5	1020.9	957.9	998.4
NCDO_0081	1536.2	1474.8	1767.9	1870.1	849.9	943.9	2869.2	3200.4	2184.1	2371.5	1865	1880.2	3295.4	2183.6
NCDO_0082	648.7	692.5	483.8	505.1	399.5	487	653.8	456.9	280.2	187.9	366.6	459.7	709.3	332.3
NCDO_0083	484.2	473.8	407.6	313.2	277.6	348.5	498.9	502.5	515.9	523.8	430.9	380	321.8	342.9
NCDO_0084	422.4	486.6	1626.2	2085.3	471.8	631.3	360.2	310.4	1072.8	1288.3	640	763.2	329.5	220.3
NCDO_0085	1044.4	1025.5	2047.9	1263.1	608.4	548.4	790.5	832.5	1006	1299	1003	1068.1	440.6	375.9
NCDO_0086	556.6	562.9	1371.8	963	682	576.3	1158.1	1149.1	1054.6	1212.8	463.1	514.3	2302.7	1817
NCDO_0087	1007.9	1014.2	1064.8	1244.9	829.2	987.3	1489.1	1362.5	1296.8	1521.6	1130	960.3	1596.4	1342.6
NCDO_0088	902.3	871.4	868.9	964.6	791.2	883.7	965.7	807.6	967.9	1010.7	907.5	835.7	719.8	729
NCDO_0089	708.9	853.7	843.7	796.1	679.7	891.9	949.6	913.4	884.1	953.6	739	645.4	628.9	532.1
NCDO_0090	730.4	758.4	872.7	756.1	765.7	718.6	794.6	840.7	1131.3	1078.9	736.3	713.1	479.3	637.2
NCDO_0091	2878.8	2488.8	3127.9	3704.6	1476.6	1588.7	3215.3	3375.3	5687.3	6270.3	2834.5	2857.3	3472.8	3193.4
NCDO_0092	1447.5	1374.2	1188.7	1409.9	1326.9	1336.7	1579.7	1525.6	1219	1194.4	1522.9	1574.5	2057.8	2687.6
NCDO_0093	798.3	785.1	744.8	716.4	784.8	685.2	971.3	927.8	741.6	781.9	755.4	909.5	1062.5	1517.1
NCDO_0094	1355.3	1230.9	866.2	1367.6	1145	1268.3	1402.9	1448.5	1024.6	1164.3	1498.4	1549.9	1969.1	2490.5
NCDO_0095	1136.5	1180.4	922.7	980.1	1101.8	1342.7	1291.7	1310	1015.4	1045.7	1160.9	1320.4	1744	2352
NCDO_0096	1084.8	772.9	796.5	781.6	935.7	930.2	990.4	1055.4	945.9	928.7	823.1	1077.8	1578.1	1688.7
NCDO_0097	1615.9	1815.3	951.6	1472.7	1583.2	1720.3	1948.7	2098	1780.2	1907.8	2067.9	2302.6	2902.5	3649.3
NCDO_0098	1583	1452.8	914.5	1293.6	1276.1	1543.2	1731.6	1694.9	1599.8	1587.7	1930.8	1991.4	2045.9	2417.9
NCDO_0099	1105.4	1021.3	822.4	1044.2	957.7	964	1429.8	1355.2	1303.8	1780.1	1250.6	1348.6	1171.8	1339.5
NCDO_0100	433.5	564.5	805.1	798.4	648.3	533.9	333.5	424.4	1243.2	1492.8	689.4	625.5	381.2	374.3
NCDO_0101	725	863.9	830.5	1065.6	903	1005.6	785.1	812.1	1351.9	1320.9	1003.3	840.5	975.9	1025.5
NCDO_0102	521.3	594	764.8	582.2	799.7	724.5	499.9	489.9	784.9	960.7	573.1	635.6	920.8	1050.3
NCDO_0103	163.9	287.7	401.5	439.9	349.5	457.9	352.4	179.9	150.2	172.9	318	210.3	406.8	431.2
NCDO_0104	1145	1043.6	1558.3	1355.2	3854.8	2106.1	2188.7	2565.1	688.9	692.7	626.6	560.2	1711.8	1527.4
NCDO_0105	90480.6	99598	73429.4	47145.6	35905.5	29570.1	36735	39511.6	36570.3	34068.7	93050.7	94272.1	13464.7	13804.9
NCDO_0106	8350.8	8327.9	8805.2	3885.1	3746.2	2359	4632.9	5877.5	3941.9	3117.6	7960.5	8200.8	1784.3	2349.5
NCDO_0107	121.1	126.2	199.6	97.4	194.5	181.6	131.9	120.6	142.5	153.5	117.7	88.2	208.3	156.2
NCDO_0108	186.6	272.3	322.3	328.8	433.2	395.6	308.7	220.9	239.1	246.6	262.5	167.9	445.8	442
NCDO_0109	319.1	301.1	293.6	328.9	368.7	471.6	378.2	289.4	313.7	253.2	282.1	174.5	504	415
NCDO_0110	433.1	398.9	411.1	525	511.2	722.1	755.5	733.3	546.6	601.5	491.7	313.7	684.5	720.3
NCDO_0111	11884.2	10738.7	9351	9883	7503.4	6993.3	12496	13699.7	12405.9	11201.3	6674.1	7434.8	8537.1	7349.5
NCDO_0112	1988.5	1872.2	1432.8	1259.5	2162.8	2160.4	3206.8	3305.6	4307.6	3766.5	1438.6	1401.1	2205.5	1410.2
NCDO_0113	67.5	146	255.2	228.5	303.4	330.8	648.7	662.8	98.6	86.1	151.1	86.8	544.2	342.5
NCDO_0114	113.6	125	316.9	292.8	153.7	126.2	141.5	78.3	274.2	268.8	97	64.3	178.7	117.6
NCDO_0115	1574.4	1919.7	1152.8	1489.4	2975	3367.7	1319.2	1268.3	2201.2	2208.6	1476	1401.4	1045.7	995.1
NCDO_0116	23632.9	22227.1	13547	13596.3	10533.2	9599	25573.6	27146.2	20563	19710.2	27938.1	31135.3	12582.2	12322
NCDO_0117	891.2	773.5	1185.7	475.6	629.8	633.2	467.5	591.3	1058	1007.8	437.8	523	627.9	678.4
NCDO_0118	6902.4	6339.7	5538.4	7646.3	5062.2	5608.3	7046.1	7289.8	11632.4	11706.2	7266.4	6921.1	6762.3	8130.6
NCDO_0119	2664.5	2499.9	2301.7	2716.1	2374.7	2229.8	2928.4	3160.9	4306.7	4372.1	3496.3	3618.1	2299	2284.2
NCDO_0120	9790.5	8380.8	4948.4	10136	7318	8891.9	10155.4	9858.7	16829.8	17041.2	13592.8	14263.5	5753.5	5858.3
NCDO_0121	12845.5	11146.2	13433.1	19368.6	14313.1	13134.2	19116.2	18150.4	25961.3	34453	19262.8	25471.2	12278.6	10580.3
NCDO_0122	266	348.4	497.5	547.8	519.1	607.3	354.6	367.4	864.8	811.3	340	399.4	272.3	258.8
NCDO_0123	1558.7	1627.2	2544.7	2585.5	2162.1	2437.4	2313.8	2192.3	3046.3	3270.2	1671.4	1694.5	2862.4	3135.1
NCDO_0124	2800.1	2735.6	3385	3275.3	3393.5	3194.1	2757.3	3016.7	3033.9	3005.4	2624.7	2827	4666.4	4574.5
NCDO_0125	2767.3	2803	2701.4	3969.1	2452.4	2562.2	2647.2	2685.5	2937.5	3101.7	3304.2	3512.9	4042.8	3388.9
NCDO_0126	10220.2	9185.4	9142	15583.1	9647	10695.8	12812.4	11688.6	14502	15412.5	10532.6	10438.9	13832.2	11716.9
NCDO_0127	248.4	370.6	378.5	380.1	441	449.8	1245.9	992.4	395.4	424.7	365.5	343.3	1315.6	991.7
NCDO_0128	1308.5	1050.3	1865.5	1659.7	694.9	689.6	1436.5	1466.2	709	673.9	1488.8	1718.2	1829.1	1478.6
NCDO_0129	184.6	296.3	236.7	204.3	269.8	286.1	233.5	159.7	187.6	218.1	253.5	209.1	256.3	250.7
NCDO_0130	2730.3	2968.6	1188.3	1498.7	1455.5	1631.9	2900.6	2982.4	1395.4	1419.1	3357.3	3470.5	2017.8	2043.8
NCDO_0131	457.8	535	318.4	306.4	413.2	506.2	533.2	361.8	238.7	282.4	514.7	467.2	388.8	577.5
NCDO_0132	501.1	674.2	357.9	355.8	541.2	911.6	553.1	543.7	373.1	439	856.2	780.8	246.4	390.3
NCDO_0133	34.8	59.8	89.6	41.2	47.3	57.2	74.5	54.8	30	19.3	49.1	38.9	68.8	81
NCDO_0134	82.7	116.3	150	92.7	83	87	169.8	130.7	46.5	59.4	95.5	92	124.6	157.1
NCDO_0135	564.8	502	330.1	382.6	550.2	599	634.8	530.1	964.6	988.3	614.2	713.4	369.4	517.4
NCDO_0136	411.4	411	387.9	337.4	406.8	503.1	416.4	345.2	727.4	841.9	591.3	600.4	389.4	482.7
NCDO_0137	725	774.2	373.6	520.5	645.2	846.7	698.9	608.9	1170.3	1320	892.6	753.6	444.5	482.6
NCDO_0138	934	981.9	343.4	512	731.4	935.3	1190.6	1258	2211.7	2179.2	1175.5	1051.7	618.2	575.6
NCDO_0139	27394.7	26399.4	45237.6	21029.3	35996.6	21663.5	33928.9	38871.9	28200.7	26567.3	25417.7	33480.5	36312	30087.2
NCDO_0140	1835.2	1560.7	1616.5	1480.9	914.4	917.7	1495.8	1613	1986.6	2100	1625.5	1862.2	2389.7	1972.6
NCDO_0141	2507.7	2231.7	1531.4	2208.4	1336.7	1499.2	2117.8	2234.3	3146.2	3195.3	2839.3	2830.3	3147.8	3185.1
NCDO_0142	1697.2	1512.1	1361.5	1603.4	897.9	1027.9	1561.1	1535.9	2516.6	2471.2	1849.5	1850	2051.6	1835.7
NCDO_0143	11646	12138.9	10492.6	12443.5	6181.4	6030	11300.5	12887.5	11817.7	11103.2	13460.3	15043.8	5070.5	4386.5
NCDO_0144	1506.4	1599	2036.3	1209.2	1468.6	1203.6	776.4	904.9	2341.6	2695.6	1522.4	1594.6	650.4	762.2
NCDO_0145	72.5	110	174.2	116.8	228.1	234.6	102.8	74.5	59.6	81.2	108.1	44.1	183.1	219.6
NCDO_0146	77.4	88.5	152.9	101.4	242.7	217.3	83.1	55.2	102.4	94.3	69.5	58.2	108.6	137.8
NCDO_0147	113.6	151.7	127.2	83.3	460.1	499.7	134.4	96.2	91.6	70.1	145.4	90.2	229.4	259
NCDO_0148	75.3	102.1	100.5	69.6	454.7	468.1	92.6	70	54	58.4	91.5	71.4	155.6	140.2
NCDO_0149	134.9	132.2	142.4	97.3	464.2	486.9	86.4	149.6	62.1	94	105	120.1	181	157.7
NCDO_0150	345.3	405.9	293.2	170.5	837.7	684.7	296.2	312.2	180.1	228.8	297.6	237.7	363.5	158.8
NCDO_0151	561.2	575.3	521.8	444.2	521.3	514.7	578.5	537.3	745.9	717.3	613	671.6	418.8	471.7
NCDO_0152	817.8	786.7	724.5	728.4	948.5	889.5	678.3	794.2	955.3	1056.7	907.7	940.4	1113.4	1080.5
NCDO_0153	2707.4	2293.7	1471.6	1515.4	2147.5	2250.9	3333.6	3820.3	3984.8	4280.7	2604.5	2600	3896.2	4869.5
NCDO_0154	3251.2	2740.2	1309.6	1621.8	2894.5	3444.4	3996.2	4149.6	4862.8	5222	3133.4	2885.9	4015.2	4823.9
NCDO_0155	1934.7	1992.8	495.5	970.4	537.8	802.9	375.9	246.3	3405.4	3983	3376.5	3681.1	342.7	275.6
NCDO_0156	910.7	901.2	283.8	268.2	285.8	371.3	165.1	146	1082.3	1135.6	1000	1005.3	188.8	250.5
NCDO_0157	672.7	649.7	269.9	250.8	272.7	244.3	147.3	145.7	851	999.6	777.8	897	276.8	201.1
NCDO_0158	1160.9	1300.1	1001.7	704	751.8	935.3	1239.2	1161.5	525.7	597	1012.8	836.6	471.5	755.8
NCDO_0159	6372	7635.6	1969.6	2638.2	6438.6	7415.8	4473.6	5359.9	2220.2	2242.8	6830.6	6159.5	4210.1	4316.4
NCDO_0160	107	228	218.5	186.5	245.8	255.7	208.4	151.7	113.3	118.1	210.5	142.6	195.9	282.1
NCDO_0161	124.6	119	189.9	192	192.4	205	171.2	87.6	62.5	73.9	188.3	129.6	183.5	227.7
NCDO_0162	58.3	142.2	193.5	115.2	157.1	218.6	144.2	70.1	68.4	41.6	143.8	80.4	250.8	206.9
NCDO_0163	90.6	173.7	218.7	208.2	229.2	255.5	226.5	142.7	105.6	47.1	172.5	123.4	376	334.5
NCDO_0164	26.8	39.3	81.2	31.8	71.4	91.9	39.7	18.2	26.8	24.4	30.4	44.3	74.9	48.5
NCDO_0165	55.6	77.6	137	99.7	92.7	154.4	118.9	78.8	35.7	21.9	65.9	52.5	173.3	52.4
NCDO_0166	109.9	153.9	102.5	104.1	206.7	273.3	144.1	63.3	68.4	81.2	146.9	133.7	479.2	759.8
NCDO_0167	15.2	18.7	60.4	14.4	51.3	36.6	16.6	21.4	5.4	22	15.4	5.4	62.3	25.4
NCDO_0168	62.5	89.7	122.7	74	167.3	190.6	78.2	52.2	39.6	44.2	88.9	86.6	228.8	296.4
NCDO_0169	5732.8	4838.3	3851.1	2500	3074.5	2560.5	4728.4	5847.2	2174.6	1933.8	4712.4	5595	4917	5172.3
NCDO_0170	4629.2	3982.3	3392.8	3464.5	4059.3	3997.7	4859.7	5330.7	4259	4535	4349.2	4597.5	7357.5	6862.5
NCDO_0171	3594.1	3227.4	2798	3343.3	3742.2	3970.5	3944	4315	4121.4	4688.3	4255	4480.1	6869.2	5653.2
NCDO_0172	7234.4	7055.1	4669.2	5902.7	6731.3	7360.6	6960.5	6571	7059.8	6987.8	8090.7	8552.9	6447.3	6621.6
NCDO_0173	2997.1	2700.2	2504.7	2841.2	2886.2	3025.3	2612.9	2541.8	3264.3	3434	3135.8	3279.7	1776	1827.4
NCDO_0174	3913.1	3531.6	2342.2	4675.1	3290.4	4117.9	2401.7	2240.4	4862.8	4867.8	5407	5252.2	1232.7	1343.3
NCDO_0175	300.6	279.7	134.8	104.1	144.6	161.3	72.4	63.5	108.2	99.8	207.5	258.5	202.4	192.2
NCDO_0176	453.9	467.8	300.6	220.2	225.6	190.5	215.4	171	385.8	327.2	459	462.1	159.1	158.2
NCDO_0177	17020.6	18864.6	8270.5	12347.3	8318.4	10560.8	15948.8	15091.7	24337.6	23781.2	23280.3	23472.5	9527.2	13185.5
NCDO_0178	3060.6	3293	1785.2	1787.3	1982.3	1797	3225.1	3226.5	4178	4188.3	3248.5	3258.6	1254.5	1224.1
NCDO_0179	3986.9	4341.2	2200.3	2857.9	2778.6	3329.9	4096.1	3988	6233.8	7253.1	5159.4	5197.5	1504.1	1209.5
NCDO_0180	4500	4808.7	2092	2736.5	14027	14383.8	2433.1	2462.5	16703.4	16294.2	6332.2	5546.7	1197.9	1663.7
NCDO_0181	432.6	400.9	669	630.3	467.8	386.8	458.6	465.8	586.9	591.6	518.7	399.4	464.2	464.4
NCDO_0182	116.6	135	1121.1	779.1	262.6	258.4	178.4	172.2	102.6	100.5	108.4	68.3	659.7	487.9
NCDO_0183	226.8	475.1	2057.2	2618.5	872	880.6	428.1	488	136.7	144.9	127.6	154.4	3590.1	4368.7
NCDO_0184	1572.9	1889.1	1511.8	1806.3	2710.2	2409.8	1205.1	1138.5	70.4	125.4	758.1	724.8	6000.7	6893.9
NCDO_0185	12009.6	12227.9	4275.5	6012.3	7809.6	9520.9	10104.1	10634.6	1183.8	1521.8	12178.9	11354.4	9591.8	8924.7
NCDO_0186	468.8	465.7	555.3	340.4	598.3	510.9	454.5	439.4	570	666.4	391.9	456.5	784.7	920.3
NCDO_0187	3664.1	3715	4001.2	4349.4	3003.4	3584.4	4015.7	3884.9	3563.8	3807.1	4031.4	3683.3	6271.7	6935.9
NCDO_0188	5586.8	6062.7	3107.7	6844.8	5730.4	9138.7	7590	5808	6247.5	7227.9	8064.3	7829.5	9972.8	13064.7
NCDO_0189	5477.4	6380.8	2751.6	5076.2	4014.7	5976.9	7455.2	6331.4	5383.3	6486.8	5943.1	5723.4	6338.7	7567.7
NCDO_0190	903.5	1123.9	2075.7	2997.1	1444.9	1533.1	6305.4	6400.1	375.2	411.4	689.4	617.3	9580.7	11746.5
NCDO_0191	457.8	797.8	1074.1	660.9	2104.8	1803.1	921.9	1235.1	132.5	149.2	158.8	183.6	8870.4	13560.4
NCDO_0192	4569.1	4348.2	2305.3	3337.8	2967.9	3398.4	5152.8	5449.1	3329.1	3668.7	5220.5	4894.1	5964.7	6464.7
NCDO_0193	3999.3	3676.1	2167.6	2894.4	2746.5	3149.1	4816.3	4658.8	3778.2	4226.7	5154.1	4908.9	4721	4739.8
NCDO_0194	163.9	264.6	219.7	151.1	175	167	137.4	88.2	91.1	115.2	101.2	97	197.4	217.2
NCDO_0195	951.1	828.6	1822.5	2751.5	648.9	634.5	697.2	953.9	3855.8	4442.3	956.7	1133.2	666.5	645.7
NCDO_0196	13.7	37.4	63.2	51.4	42.7	10.9	37.9	18.2	22.7	13.7	14.2	0	26.6	39.3
NCDO_0197	139.4	170.4	168	111.7	408.2	394	133.4	156.8	64.9	64.5	110.9	77.7	469.3	423
NCDO_0198	366.5	346.7	781.1	405.1	1152.5	753.8	442.2	708.6	77	86.8	133	132.9	1176	1368.9
NCDO_0199	24172.8	22368.5	9262.8	9815.8	34467	32617.4	16916.6	20674.5	1526.7	1624.2	12489.6	12857.1	34349.8	36703.4
NCDO_0200	17786.5	20071.3	10704	10961.3	25283.7	24874.9	19849.2	22065.9	4470	4973.9	12360.8	12850.7	27426	31967.6
NCDO_0201	3874.6	3335.9	3055.2	2294.9	4173.6	2796.5	2062.6	2326.4	4401.9	4057.7	3200.7	3692.6	3571.6	4267.7
NCDO_0202	5441	5194.7	3952.5	3920	4631.9	4254.8	3852.4	3540.9	6069.6	6437.7	5893	5730.1	6089	7423.4
NCDO_0203	4910.5	5143.2	3637.1	4489.5	4207.5	4435.3	3434.1	3588.2	6681.8	6544.2	5759	5318.3	4972.6	5384.5
NCDO_0204	324	351.8	534	513.1	441.7	404.9	309.5	428.9	279.3	348.2	367.5	208.2	313.5	273.1
NCDO_0205	97.8	156.5	229	147.3	256.8	243.4	148.8	152.5	89.3	64.1	115.8	84.2	248.7	213.7
NCDO_0206	161.5	189.3	377.6	283.1	353.9	341.7	147.5	131.3	68.3	79.6	119.7	81.4	464.4	567.7
NCDO_0207	26665.8	38346	27151.9	20549.6	18178	20657.8	25629.9	29255.1	37696.4	30415.2	19484.6	16195	23004.1	13676.4
NCDO_0208	1793.5	1832.3	1445	1739.5	1476.4	1645.3	1565.3	1510.4	1679.6	1764.6	2143.4	2360.4	1762.4	2133
NCDO_0209	1094.1	1065.7	1099.8	973.8	1074.3	1079.5	913.8	1033.7	1341.5	1366.6	1331.8	1456.2	931.4	979.6
NCDO_0210	1926	1683.5	1635.6	1970.6	1948	1814.3	1651.9	1641.7	2774.1	2298.5	2152.1	2379.7	1110.8	1295.6
NCDO_0211	5345.9	5854	4943.6	4387.3	3010.7	2844.5	2140.8	2388.7	5035.8	4710.5	5477.3	5686.5	1027	798.7
NCDO_0212	1278.9	1162.2	1022.9	1172	1436.9	1422.2	775.6	830	1184.6	1199.5	1265.5	1371.1	644.5	545.7
NCDO_0213	64.5	69.6	51.8	14.6	240.3	105.8	43.3	1.6	39.3	11.2	35.9	35.1	27.9	86.4
NCDO_0214	36	21.8	42.6	28.1	79.2	70.1	25.9	11.6	30	30	22.5	30.1	28	28.8
NCDO_0215	44.4	64.1	108.4	50.1	24	40.8	37.7	65.8	36.9	11.9	24.6	46.8	28.3	29.7
NCDO_0216	3325.4	3145.4	2728.2	3013	2401.2	2137.3	3276.2	3567.5	3113.7	3336	3720.1	4170.6	3652.8	4979.6
NCDO_0217	4192.2	3631.3	2841.8	3589.1	2422.6	2710.9	3160	3076.8	3619	3415.8	3973.7	3954.5	3243.1	4099.2
NCDO_0218	2743.3	2426.1	1811.1	2146.9	1840.8	1942.8	2251.5	2323.7	2415.1	2425.4	2945.7	2733.8	1757	2309.9
NCDO_0219	1561.1	1422.4	1455.9	1606	1286.6	1223.7	1392.8	1491.3	1863.1	2002.9	1809.4	2103.3	1184.1	1322.5
NCDO_0220	2041.5	1850.3	1978.3	2251	1834.6	1756.5	1355.2	1246.6	2503.8	2828.8	2499.8	2529	1172.9	1315.5
NCDO_0221	11959.3	11253.8	9739	8608.9	6481.7	5663.8	8138.1	10018.3	5351.3	4910.7	11602.8	14295.2	6203.5	4656.3
NCDO_0222	6282.8	6012.3	3513.5	3251.8	5423.6	4196.4	4311.1	5298.2	2839.6	2658.1	5606.8	6851.2	5370.1	4330.7
NCDO_0223	64.5	80.3	88.8	31.1	110.4	96	56.1	62.2	46.7	27	55.2	49.2	53.5	35.4
NCDO_0224	909.8	1053.4	1677.6	1255.7	687.4	666.8	764.1	724.8	817.9	834.4	1181.9	1239.8	457.3	368.1
NCDO_0225	8906.5	5437.3	4481.3	3348.5	139044	123002	7976.2	9392.1	54588	49929.2	3231.6	3921.3	18168.1	13473.4
NCDO_0226	5323.3	4202.7	3020.5	1810.3	94973.3	77534.7	6599.9	8520.2	39668.8	31312.6	1849.7	2348	11232.1	8825.3
NCDO_0227	373.1	492.6	309.4	347.3	607.1	712	326.4	231.1	171.7	144.2	348.3	314.6	351.1	256.7
NCDO_0228	15111.6	14013.3	6651.3	7563.1	13101.8	16112.1	6229.6	6063.8	7204	7502.1	14419.4	16110.5	12907.1	5613.9
NCDO_0229	8205.1	7823.9	4697.8	2959.1	8253.8	6947.1	4824.4	6547.3	9349.9	7588.9	5931.6	5701.8	4667.8	3566.5
NCDO_0230	16674.9	14580.4	8028.8	8563.9	13128.4	12855.5	15110.3	16362.6	23506.1	23655.7	14847.7	14917.3	10304	6985.5
NCDO_0231	2493.6	2463.3	3284.9	1620.7	2095.3	1976.2	2336.8	2487.6	4621.6	4728.9	2351.9	2331.1	1207.7	834.2
NCDO_0232	1504.8	1560.2	1351.4	1206.9	2197.8	1788.8	2245.9	2699.6	987.3	862.1	1228	1389.7	2702.8	2620.5
NCDO_0233	150.6	212.8	88.1	43.1	138.3	170.9	120.6	88.1	35.5	51.7	109.4	41.3	74.5	95.3
NCDO_0234	3981.8	3902.3	2770.3	3135.2	3320.3	3352.2	4243.5	4207.7	3531.2	3895.8	4244.5	4675	5126.6	5463.3
NCDO_0235	15807.9	16519.1	9798.4	11842.6	10583.2	11079.9	18562.3	20389.7	15730.2	14421.7	15838.8	15982.4	17507.4	17675.2
NCDO_0236	2550.8	2201.4	11055.5	7926.5	1929.6	1883.5	3305.8	3283.8	6267.5	7024.2	3507.2	3558.1	671.9	591.9
NCDO_0237	1170.7	987.6	1988.1	1335.5	925.9	694.9	556.3	521.3	1077.4	1056	1141.6	1246.3	538.5	603.6
NCDO_0238	358.4	486.7	599.5	898.6	420	684	569.6	428	941.4	815	471.5	557.2	327.2	367.3
NCDO_0239	1466.2	1429.4	1352.5	1331.6	1568.3	1714.5	1393.6	1474.7	2528.1	2298.7	1294.9	1431.5	1087.5	1029.3
NCDO_0240	700.3	805.7	325.1	313.2	595.1	689.6	422.2	419.3	335.8	357.4	770.5	636.7	393.9	458.9
NCDO_0241	3755.1	3456.9	1737.2	2072	1146.6	1154	2368.5	2345.7	1289.8	1324.7	5003.5	5733.7	1074.2	1286.3
NCDO_0242	372.2	456.1	275.7	238.5	946	959.5	335.7	356.5	604.4	590.4	394	407.8	458.2	592.2
NCDO_0243	317.9	354.2	432.5	380.1	562.1	563.2	283.3	305.2	704.3	595.1	356.1	358.2	257	272.3
NCDO_0244	169.6	222.3	231.8	238	325.3	357.4	309.3	200.9	126.8	137.3	173.4	149	283.6	316.6
NCDO_0245	266.5	265	206.2	116.8	216.6	205.5	198.5	187.1	252.3	259.8	274.2	259	165.5	177.5
NCDO_0246	1184.6	912.4	1434.1	1239.7	1424	1119.8	979.4	1002.7	4688.7	5226.5	1252.1	1448	1120.6	689.7
NCDO_0247	5157.8	5103.4	3869.2	2600.3	2814.8	2335	3832.4	4494.8	5405.7	4615.1	4474.9	4748.6	3729.9	3806.7
NCDO_0248	1340.2	1215	1659.8	2180.4	882.3	992.1	1467.6	1361.5	1027.2	1051	1819.3	1768.2	1900.9	1367.8
NCDO_0249	1484	1284.9	1864.7	2502	925.8	1158.1	1725.8	1837.7	1178.7	1329	2049.1	1975.5	1664	1076.8
NCDO_0250	1602	1628.2	480.2	360.7	1586.1	1465	2269.5	2704.7	2576.4	2182.9	913.2	761.4	1316.5	1045.9
NCDO_0251	6697	8847.2	2421.2	3635.8	4893.9	5574.8	7923.3	8206.7	6266.7	6677.1	9926.4	9547.8	5251.7	5686.5
NCDO_0252	2553.2	2397.1	2206.8	2192.8	2002.3	2040.7	2740.4	2572.1	2232	2748.8	2492.9	2572.3	2581.1	2699.1
NCDO_0253	3595.3	2848.8	3200.7	3322.9	3302.9	2756.5	3709.2	3659.1	4218.3	4741.8	3294.4	3997.2	3267.5	2977.9
NCDO_0254	5703.7	4705.9	3223.7	6371.3	4805.1	5546.3	5730.8	5121.5	7162.7	8349.9	7413.9	8062	3923.5	3562.4
NCDO_0255	408.9	452.1	550	353.2	749.9	586.6	420.3	329.3	702.9	778.1	432.7	445.8	310	363.9
NCDO_0256	1524.3	1531.4	2138.2	1910.9	1985.9	2113.7	1664.9	1474.4	4146.4	5044.3	1913.3	2372.6	1417	1386.9
NCDO_0257	1469.5	1438.5	1830.2	1251.9	1743.4	1656.2	951.4	882.1	2504.1	2266	1331.9	1071.2	397.8	496.8
NCDO_0258	3094	2901.9	4751.1	4282.2	2495.1	2371.9	3078.9	3656.6	4484.9	5043.5	3533.4	3788.6	1990.4	2024.9
NCDO_0259	3839.9	3166.2	4040.5	5175.8	2390.8	2682.9	3263.1	3911.7	5468.3	5678.7	4697.7	4534.1	1302	1523.2
NCDO_0260	1643.8	1679.5	1655	1104.4	4187.7	3417.8	1958.3	2333.7	2390.4	2333.6	1497.2	1863.6	2261.3	1743.6
NCDO_0261	2140.9	2215.9	1791	1154.1	4466.4	3528.2	2191.4	2461.1	2523.9	2637.1	1863.8	1996.5	2434.4	2141
NCDO_0262	10729.3	10568.7	8909.8	10272.3	7659.2	7910.5	14716.5	14054.4	10204.4	10842.3	11510.5	11231	19438.6	19248
NCDO_0263	1811	1361.6	1342.6	1977.4	1094.3	1286.5	2643.3	2370.7	2050.7	2057.5	2363.1	2614.7	1979.8	1124.2
NCDO_0264	270.9	291.8	530.9	504.3	365.7	370.7	528.3	533	821.2	779.6	234	165.8	1309.1	1648.4
NCDO_0265	2179.7	2192.6	2330.5	1723.6	1956.9	1664.2	1434.5	1917.1	3657.9	3184.1	2044.6	2187.7	1066.5	1104
NCDO_0266	26.9	36.2	32.2	22.3	49.7	40.3	60.8	33	0	0	45.6	32.6	65	30
NCDO_0267	16710.8	14972.4	20399.7	29961.1	3182.8	3446.1	7582	7264.2	6516.2	7227.1	21682.4	22441.3	4379.2	4685.2
NCDO_0268	5303.2	5171.9	2460.4	2457.2	3436.5	3306.3	3462.7	3866.3	5238.9	5030	4912.9	5230.6	2466.2	3121.2
NCDO_0269	356.7	352	291.3	211.7	264.6	272.7	225	185.4	191.1	207.1	421.1	396.6	335.7	357.1
NCDO_0270	279.3	321.4	277.1	240.9	272.2	229.3	224.4	164.3	189.2	201.1	392.5	391.5	339.9	324.9
NCDO_0271	108.4	151.8	238.6	117.7	162.3	170.7	121.7	85.9	94	82.7	165	98.3	160.3	186.9
NCDO_0272	102.8	181.8	213.2	148.1	156.7	157.4	133.2	92.4	97.6	84.3	183.3	151.9	213.7	253.4
NCDO_0273	133.5	216	352.5	359.4	191.3	218.2	256.3	133	85.9	110	164.5	123.7	342	254.3
NCDO_0274	64.3	84.8	151.7	102.1	122.9	138.6	89.6	60.4	51.1	48.5	86.3	63	194.1	179.7
NCDO_0275	3443.6	3648.1	3818.2	4722.8	2212.5	2287.9	4268.5	4455.7	4684.8	5108.9	4421.6	4998.7	2901.4	2607
NCDO_0276	4980.4	4333.5	3328.7	2466.2	3931.7	3229.7	4063.2	4620.1	4658.7	4507.1	4613.1	5268.1	3223.1	3078.7
NCDO_0277	4030.5	3595.2	3445.5	4912.8	1616.3	2023	3915	3394.8	4390.2	5155.8	5282.3	5326.4	1714.9	1554
NCDO_0278	4152	4057.7	1905.9	1959.5	2676.8	2518.8	2566.2	3021.5	2435.9	2178.2	3787.9	3676.5	1847.7	2185.9
NCDO_0279	10179.5	9457.5	5367.2	6645.8	7982.7	9026.2	11259.9	10974.2	7622.5	7041.1	8073.6	7550.5	14815.4	11033.9
NCDO_0280	36441.3	32440.2	32112.2	37389	23946.7	24952.1	71291.1	69990.7	35263.2	37564.1	29023.4	28563.6	53881.6	35653.5
NCDO_0281	13990.9	12705.8	9016.1	4989.9	6845.1	4270.3	7978.4	9806.1	9184.7	6989.1	10377.3	10909	4364.8	4742.5
NCDO_0282	1090.2	1000	717.2	884	1410.1	1529.6	1281.5	1331.6	3089	3382.1	1433.6	1333.8	1572.9	1338.8
NCDO_0283	479.6	415.5	408.4	363	670.5	595.5	456.2	538.8	1411.9	1431.8	458.9	511.2	519.2	493.7
NCDO_0284	158.9	178.6	151.7	116.3	152.3	147.2	151.8	96.3	119.3	105.2	199	153.3	133.5	78
NCDO_0285	204.7	272.7	285.7	288.8	270	291.5	368.4	269.2	156.3	135	250.7	175.9	297.6	241.4
NCDO_0286	1235.2	1339	1841.4	1812.7	1104.3	920.7	2099.6	2123.7	1697.4	1696.9	1404.1	1573.7	1251	1233.4
NCDO_0287	3851	3538.9	758.1	700.8	3887.5	4087.7	594.4	570.3	3816.5	3524.2	3683.3	3707.5	721.5	620.2
NCDO_0288	1171	1170.9	375.5	251.7	1248.5	1572.1	245.4	185.2	1339.5	1220.1	919.9	889.2	330	280.5
NCDO_0289	972.5	883.1	476.4	399.9	1326.1	1241.8	432.5	227.8	1433.6	1540.1	891.4	768.1	683.6	543.8
NCDO_0290	2615.9	2406.6	982.4	822.1	2714.6	2772.9	658.6	574.4	3914.5	3815.2	2139.3	2367.4	1371.5	1136.4
NCDO_0291	4259.9	3916.6	1858.9	1898.6	5154.6	5278.1	1786.9	1705.6	10075.5	9731	4756.4	6576.3	2897.8	2582.8
NCDO_0292	399.7	509.6	478.8	396.4	467.3	446.9	455.8	388	272.3	263.5	431.6	397.2	471.2	609.7
NCDO_0293	478.4	502.1	450.1	455.9	538	494.6	559.3	526.2	398	425.8	490.8	513.7	527.5	513.8
NCDO_0294	1386.1	1451.9	1778.1	1612.9	1030.2	1113	2376.8	2524.7	812.2	777.1	1574.1	1406.3	2819	2481
NCDO_0295	902	980.5	894.6	810.2	671.8	765.9	1571.2	1502.8	459	475	965.6	864	1165.2	1241
NCDO_0296	719.3	812	796.5	837.9	574.3	640.4	1517.7	1457.8	480.6	567.1	831.6	758	831.9	775.5
NCDO_0297	346.2	429.8	1004.6	1064.2	596	632.9	1766.2	1429.3	412.9	450.1	582.2	559.9	1678.1	1392.7
NCDO_0298	312.1	530.7	799.7	1047.9	686	887.7	2846.1	2300.2	198	201.3	530.8	480	2409.2	1936.7
NCDO_0299	218.6	284	432.1	433.8	405.7	453.9	1380.6	1161.5	115.9	109.7	312.3	233.2	1267	974.8
NCDO_0300	156.3	244.8	285.9	348.2	263.9	286.3	1160	1035.2	95.8	97.3	257.7	243	984.2	830.7
NCDO_0301	164.7	195	295.6	357.4	276.8	261.7	1350.9	1247.5	130.8	125.9	323.4	281.9	625	632.5
NCDO_0302	507.3	470.1	330.1	249.6	449.9	447	192.7	245.2	160.5	128.1	579.2	493.1	167.7	171.1
NCDO_0303	3051.7	3341.3	1473	1176	3591.5	3413	1458	1445.8	3319.4	2494.5	3013.4	2962.8	712.3	600.2
NCDO_0304	247.7	222.3	336.1	287.3	317.8	327.9	362.7	230.2	276.5	288.9	219.8	252.3	215.5	169.1
NCDO_0305	211.4	306.8	349.6	279.6	287.7	311.6	650.2	399.5	213	164.5	467.9	511.4	304.8	362
NCDO_0306	261	268.6	451.9	222.2	204.1	254.6	339.4	216.9	248.2	332.3	389.6	248.7	207.3	299.9
NCDO_0307	181.1	257.9	400.7	302	225.5	262.3	344.8	237.5	242.9	235.6	254.1	172.1	309.3	274.6
NCDO_0308	117.4	191.5	229.5	204.7	175.9	161.4	224.4	166.8	131.3	136.5	158.9	111.7	183.5	193.1
NCDO_0309	145.1	182	213.8	181.4	124.3	141.7	310.5	265.8	122.6	105.8	167.5	114.4	200.1	216.9
NCDO_0310	2023.9	1601.9	964.6	738.2	779.5	802.4	794.2	884.1	503.3	412.6	1345.9	1283.7	663.8	891.4
NCDO_0311	9057	8242.6	4191.4	6355.3	3982.8	4191.1	5868.2	5834.2	3249.5	3636.9	10569.9	10504.9	3844.2	4376
NCDO_0312	6690.6	7216.9	4029.9	5063.3	9598.4	10231	3373	3550.5	8205.1	6889.5	8044.8	8981.4	5097.4	4561.6
NCDO_0313	6451.5	6254.1	6872.1	6071.3	8646.5	7926.2	3604.2	4335.2	8173.7	7273.6	6586.9	7279.3	3652	3509.1
NCDO_0314	3650.2	3320.9	11258	17103.9	4342.7	5863.7	2281.8	2269.2	2747.7	2843.3	4499.9	5306.9	841.6	935.2
NCDO_0315	1917.1	2083.9	1242.8	1416.1	1205.5	1162.4	1555.6	1591.2	2047.8	2104.1	2403.7	2640.5	985.9	1124.7
NCDO_0316	2959.2	3021.2	1482.1	1625.6	1686.7	1580.2	1736.1	1615.8	2728.4	3293.7	3190.2	3385.6	1433.5	1796.5
NCDO_0317	83.5	145.9	166.4	134.5	175.2	179.7	110.9	71.4	97.5	97.4	130.3	108.5	195	337.8
NCDO_0318	4623.8	3983.5	6705	6409.1	4319.2	3892	4973.8	5197	9168.8	8341.1	4073.7	4444.8	10216.6	8951.5
NCDO_0319	25043.1	22732.4	19681	42300.2	22749	28565.7	32386	29923.5	49376.9	55497.6	39356.7	39691	19215.7	14748.6
NCDO_0320	693	882.7	650.2	702.8	1648	1487.8	739.1	687.5	2495.5	3263.9	1005.4	839.3	889.7	790
NCDO_0321	275.4	286	241.3	243	298.8	346.2	282.6	196.9	103.8	101.4	221.5	206.5	295.4	350.9
NCDO_0322	190.7	240.6	269	234.8	368.9	387.9	165.2	151.4	113.7	108.7	308.7	165.1	459.4	576.2
NCDO_0323	122.2	185.9	219.5	170.4	257.2	311.2	189.9	127.5	84.7	105.3	220.8	113.6	268	395.1
NCDO_0324	162.7	175.4	212.2	180.1	325.5	319.1	252.4	169.6	86.3	111.8	162.7	134.4	299.3	337.9
NCDO_0325	256.5	260.9	263.4	278.2	399.8	384.9	409.7	389.8	114.4	112.3	224	160.9	367.2	455.3
NCDO_0326	1495.1	1534.7	918	1374	1082.8	1204.2	1337.8	1234.1	620	714.8	1663.5	1660.4	822.3	920.7
NCDO_0327	361.6	362.3	501.9	215.5	184.4	182.1	189.1	222.5	275.1	255.2	207.7	198.8	255.1	207
NCDO_0328	3013.5	2980.4	3246.3	3347.7	1905.5	2022.9	3319.4	3578.2	3151.1	3241.9	3409.3	3715.7	4891.8	4831.2
NCDO_0329	2358.3	2296.3	3007.9	4253.9	1962.7	2195.2	3150	3194.3	3354.4	4330.3	3696.5	4444	5621.2	3599.2
NCDO_0330	4952.1	5898.3	4464.9	7079.7	3398.8	4281.6	8052.5	8501.6	5984.2	6994.6	7909.6	7448.1	8104.3	6952.3
NCDO_0331	2922.4	2514.2	2247.7	2659.3	2055.7	2286.7	3047.8	3025.5	4177.6	4021.2	3181.2	3200.3	2540.6	2395.9
NCDO_0332	386.7	209.9	506.3	446.5	399.4	323.2	262.1	260.9	887.3	965.4	273.1	356.8	266.7	221.9
NCDO_0333	12054.8	11237.1	19338.3	20027.3	7917.8	7800.2	11018.5	12074.1	16049.4	17663.7	14144.2	15414.8	6530.8	5162.8
NCDO_0334	4988	5049.9	4675.2	4637.2	2849.6	2856.4	3758.4	4072.3	5047.8	5010.4	4951	4970.7	4330.2	3968.1
NCDO_0335	354.1	359.7	531.2	772.8	304.6	320.9	350.2	270.1	447.3	417.6	536.5	477.9	320.1	285.2
NCDO_0336	204.5	255.7	386.1	370.1	269.2	245.5	181.7	238.2	296.1	261.3	292.9	209.2	219.2	162.2
NCDO_0337	939.2	857.6	749.1	794.3	522.9	592.8	1240.3	1183.7	4987.5	4688.5	886.8	731	738.5	801.7
NCDO_0338	9967.6	9427.4	3721.1	8747.8	13871.1	17719	11711.7	10577.1	8682.1	9746.4	13956.6	13834.7	15820.1	22946
NCDO_0339	1546	1552	1008.4	949.3	2730	2357.9	1515.9	1724	1364.2	1360.9	1598.9	1793.6	2408.3	2890.9
NCDO_0340	7548.5	7796.5	9500.1	4112	3345.8	1899.3	3528.7	4888.3	2771.6	2257.4	6394	7495.6	3039.2	3909.5
NCDO_0341	144.5	148.7	153.1	100.9	231.7	251.3	77.6	75.1	71.8	70.1	129.2	113.6	119	124.4
NCDO_0342	41402.7	48291.1	11999.3	16183.4	27617.1	31521.6	11626.2	12337.3	17008.8	9542.7	26998.7	18563.1	3893	4716.2
NCDO_0343	1377.8	1926.9	3224.4	3320.3	2538.3	3198.5	346.5	275	963.9	983.4	1722.1	1959.5	162.4	35.3
NCDO_0344	57558.5	72042.3	11519.8	22729.8	18967.9	28612.1	29870.4	17055.1	22900.4	7560.9	42464.4	31877.4	8126.4	14692.3
NCDO_0345	2808.1	2366.1	2816	3380.5	3004.1	3025.4	4405.8	4640.5	12531.2	13603.8	2873	3125.4	3954	2572.8
NCDO_0346	325.1	253.7	604.8	605.7	295.4	283.8	605.3	620.1	1743.3	1949.4	300.4	312.4	863.8	604.2
NCDO_0347	566	516.1	1452.6	1267.8	420.3	417.2	1323.2	1433.1	2722.6	2725.4	661	679.1	1547.8	1263.8
NCDO_0348	2822	3129.3	2404.2	2589.4	1777.5	1849.1	3536	4044.7	1750.8	1803.9	3669.8	4116.4	3435.3	4670.5
NCDO_0349	1103.6	1214.4	1403.8	1043	1022.1	916.5	1589.8	1828.3	809.8	865.3	1705.4	1924.1	2139.6	2220.3
NCDO_0350	970.2	869.7	823.6	645.9	874.3	637.7	994.7	1077.6	715	658.2	1119.7	1365.4	761	953.2
NCDO_0351	2301.1	2266.6	1799.8	2452.1	1938.9	1848.2	3005.3	2976.1	2263.9	2727.2	3577.4	4447.1	1664.7	1858.6
NCDO_0352	123.7	168.1	62.9	50.2	62.5	78.2	72.3	72.8	18.2	48.8	81.4	102.8	45.1	109.1
NCDO_0353	11.1	15.3	59.1	35.1	28.5	28.1	52	44.7	9.1	25.5	0	24.6	0	36.6
NCDO_0354	244.9	331.3	300.9	246	474.4	473.5	382	369.8	168.3	160.9	261.1	177.1	370.7	469
NCDO_0355	611.8	541.7	934.3	844.7	869.9	851.2	247.4	203.8	577	469	486.3	388.3	789.6	477.7
NCDO_0356	3677.2	3144.1	2202.1	3656	2267	2991.9	5488.7	5490.5	3494.3	4551.2	3993.4	4722.3	4536.5	5992.6
NCDO_0357	203.4	156.4	296.6	180.4	129.3	96.1	132.5	166.4	272.3	279.2	154.3	112.7	124.2	70.4
NCDO_0358	11826	7710.2	5210.4	5905.1	9497.2	7899.2	9093	11711.1	5665.6	4297.7	6982	7235.6	10164.4	7330.9
NCDO_0359	4647.7	3377.6	3247.7	3493.5	4425.2	4225.5	5798	7075.2	3108	2850.6	3495	3845.9	7528.9	5306.2
NCDO_0360	2792.7	2601.8	2384.3	2750.7	2600.4	2343.5	3065.8	3099.5	1538.9	1627.5	2536.4	2529.4	11526.5	14717.3
NCDO_0361	708.9	549.4	493	323.6	476.6	555.5	287.8	309.9	698.9	400.4	446.3	398.7	314.9	303.3
NCDO_0362	4411.8	3806.6	4677.2	4623.6	4008.8	3788.9	3742.1	4436.7	7235.5	6810	3548.5	3524.6	5569.5	4643
NCDO_0363	1571.9	1514.2	1608.6	1396.2	1033.1	1012.5	1342.7	1564.2	2196.7	2097.4	1220.2	1152.2	2490.8	1600.3
NCDO_0364	10327.2	8909.4	7102.6	8356.1	12352.6	11479.7	10067.2	10640.6	10354.1	9218.6	7791.4	8747.5	13432.6	8811.8
NCDO_0365	8706.4	7643.2	9395.1	14082.7	9596.6	12336.9	11762.6	12986.2	12166.2	12861.6	11629	10744.3	8413.5	5307.4
NCDO_0366	2363.3	2598.5	3471.1	2368.6	2187.2	2034	3199.3	3868.1	4081.7	3890.1	2321.8	2704.2	4092	2690
NCDO_0367	12891.5	12585.5	7570.8	10207	9781.8	9811.3	14371.1	13119.2	16053.8	13945.3	13130.5	11890.3	12103.1	10721.3
NCDO_0368	6826.6	6371.2	4738.4	5646.8	4192.5	4912.1	7286.7	7021.9	6867.4	7646.5	7204	7359.2	10709.6	9099.2
NCDO_0369	1561.9	1258.1	2087	2236.4	1531.2	1463.7	1649.1	1443.1	4106.1	3867.3	1416.1	1369.9	1709.4	1227.2
NCDO_0370	408.5	435.8	380	482.7	430.4	459.9	569.4	470	404.4	484.6	552.6	562.5	888.4	855.8
NCDO_0371	216.8	261.1	282	259.9	257.7	288.3	241.7	254.1	207.4	242	296.6	279.4	224.6	260.6
NCDO_0372	1815.5	1653.6	955.6	947.6	1497.9	1392.9	1365	1307.4	2209.9	2030.3	1783.9	1853.5	1279.4	1616.7
NCDO_0373	563	507.2	374.9	288.6	676.9	619.2	418.2	521.8	575.4	544	483.4	502.4	315.4	236.3
NCDO_0374	1703.1	1569.9	1190.7	1978.1	1317.1	1451.2	1850.8	1423.1	2363.6	2980.8	2501.2	2638.2	1278.5	1400.5
NCDO_0375	470.4	243.6	86.1	114.5	80.2	115.4	159	90.1	150	73.9	171.1	115.5	65.4	141.6
NCDO_0376	451.4	431.5	283.5	202.7	693	602.7	398.9	505.7	237	216.4	248.7	251.6	651	701.3
NCDO_0377	1149.9	1038	996.9	1017.4	1276.3	1016	873.1	891.2	1525.2	1745.5	1301.6	1487.9	499.3	526.3
NCDO_0378	308.5	312.5	562.7	510.7	465.2	471.9	425	388.6	397.3	398.7	344.2	277.4	496.5	330.8
NCDO_0379	1203.8	969.6	1276	1570.3	1116.5	1420.3	2090.4	1916	1362	1622.4	1188.7	1042.2	1366	1054.4
NCDO_0380	911.5	949.6	534.1	593.6	956.6	958.6	947.2	921	1092.1	1064.8	1020.5	1014	972	1037.8
NCDO_0381	114.6	115.3	163.8	123.6	269.3	185.4	148.8	50.9	15.5	6.3	143.5	57.6	211	352.2
NCDO_0382	59.9	157.1	112.4	125.5	158.7	170.1	131.8	52	53.3	24.7	149.9	79.9	220.3	297.8
NCDO_0383	215.9	200.4	182.9	109.8	241.1	279.2	96	156	79.7	81.8	230.5	180.1	321	326
NCDO_0384	193.8	241.8	253.8	252.7	346.5	353.5	249.3	189.3	78	64.7	249.3	212.9	383.6	262.9
NCDO_0385	216.3	238.7	219.4	231.8	337.3	366.9	220.4	160.1	87.6	110.5	257	273.1	322.4	314.6
NCDO_0386	127.7	163.4	283	164.4	164.4	177.9	185.5	163.1	185.7	127.9	125	160.5	192.2	102
NCDO_0387	1162.8	1320.9	952	1053.1	967.5	985.8	1188.3	1163.1	1237.2	1369.9	1318.8	1341.5	907.5	843.3
NCDO_0388	432.3	488.7	529.4	389.2	430.5	344.3	498.9	512.3	774.5	762.8	460.3	356.3	814.9	581.2
NCDO_0389	26572.5	27345.4	26301.5	22681	17212.8	13910.8	37785.3	42497.6	36415.7	34811.9	28020.2	32737.8	39927.8	34733
NCDO_0390	481.8	543.9	686.7	612.8	1098	979	762.9	712.2	1164.9	1269.1	654.3	641	740.8	678.6
NCDO_0391	15299.3	13898.7	10091.3	9732.2	8971.9	6986.1	8540.7	6996.5	9516.6	8931.7	20832.7	26819.7	6794.7	7340.8
NCDO_0392	1792.9	1633.8	944.8	1008.5	3835.7	3436.9	1454.6	1443.3	5211.8	5102.5	1939.9	2313.3	1040.1	709.5
NCDO_0393	353.3	301.8	189.9	163.2	1255	1315.5	248.9	204.6	530.1	633.6	424.4	340.1	297.9	277.1
NCDO_0394	193.1	244.7	260.6	230.1	1286.9	1292.3	272	233.9	592.8	820.1	420.6	301.9	433.4	348
NCDO_0395	632	668.9	329.2	356.6	1453.5	1712.4	605.6	572.8	1431.1	1476.9	748.4	779.3	343.8	359.5
NCDO_0396	162.3	148.3	163.3	144.9	841.5	827.4	176.1	156.5	340.2	388	207.5	174.7	265.1	172.9
NCDO_0397	78.8	97.2	117	94	530.9	515.6	154.4	141.2	302.2	299	89.4	67.2	181.7	147
NCDO_0398	164.1	167.6	101.5	126.3	784.1	851.9	179.4	155.2	389.9	313.4	185.9	129.1	324.9	261.8
NCDO_0399	1259.1	1333.4	914.4	793.6	1537.1	1361.9	870.2	1115.5	1415.9	1236	1174.9	1254.7	862.2	852
NCDO_0400	1998.3	2103.5	1311.3	1396	2002.7	2117	1580.2	1564	2512.1	2676.1	2027.5	2045.5	1169.4	1320.2
NCDO_0401	11402.6	11459.4	3898.6	4047.4	9620.1	8360.5	8677.7	9538.1	8652.5	8814.6	10889.4	11942.9	5593.7	5062.4
NCDO_0402	374.4	317.1	237.1	236.3	272.5	246.8	193	211.5	277.5	348.3	435.3	490.7	199.2	303.3
NCDO_0403	2234.1	2150	1233.6	1295.6	1245.7	1357.1	926.4	1051	1453	1518.3	2444.7	2103.4	737.4	706.6
NCDO_0404	3380.9	2606.2	4501.1	3454.1	3035.8	2403	1681.9	1862.6	3877.5	4482.7	3952	4820.4	2107.4	2744.5
NCDO_0405	2532.3	2043.3	2695.1	3069.3	2601.2	2664.5	2274.1	2480.7	1994.4	2334	3002.2	3634.6	3815.2	4585.8
NCDO_0406	6898.4	6241.9	4380.9	6807.9	5572.8	6815.3	5682.8	5293.8	3818.7	5021.2	8545.7	8022	6499	7626.9
NCDO_0407	2729	2193.4	2316	3460.9	2260.3	2744.4	2475.6	2591.9	1791.2	2209.5	3434.1	3575	3493.6	4165.4
NCDO_0408	3492.6	3144.8	4124.2	4657.2	3518.8	4015.8	3913	3513.5	3048.4	3554.3	5246.7	5210.5	5376.2	6090.2
NCDO_0409	890.1	666.8	770.5	649.5	645.7	758.5	513.4	503.6	395.1	575	759.9	775.8	762.2	674.7
NCDO_0410	1435.2	1113.4	1348	1503.3	1429.7	1354.8	1130.5	1194	1008.9	1064.1	1391.1	1602.4	1263.9	1517.6
NCDO_0411	9729.6	8083.6	5389.9	16946.6	10034.7	14958.9	11645.7	8390.6	8489.8	12453.3	18744.9	21420.2	10588.9	12294
NCDO_0412	2417	2027.3	2037.5	2353.4	2153.4	2369.1	1928.8	1876.2	1933.9	2061.6	2435.1	2459.8	1574.1	1651.1
NCDO_0413	6640.2	5347.8	3665.7	4343	3887.5	4518.6	10590.9	11503.2	13959.1	14764	6614.6	6923.1	8811.5	11008.3
NCDO_0414	2859.6	2788.5	1455.2	1917.1	2722.3	2765	2434.8	2365.3	7167.7	7747.7	3071.7	3336.2	3398.8	4381.5
NCDO_0415	7326.1	7332.2	4852.8	6074.6	2751.3	3078.1	6747.9	7145.5	2763.6	2694.1	8839.7	8959	6166.2	7838.6
NCDO_0416	8721.2	7587.5	5300.1	7332.9	3845.8	4517.5	8614.7	8937.2	3698.7	3785.5	11816.8	12680.8	7740.8	10168.9
NCDO_0417	4096.9	3352.4	2770.3	2573.8	1647.8	1685.4	3217.6	3464.4	1423.8	1442.8	4056.7	4459.4	3348.3	3995.5
NCDO_0418	4738.8	4535.9	3373.1	3609.9	2255.7	2566.3	5336.5	5695.3	2584.4	2531.1	4927.7	4962.5	6733.9	7573.4
NCDO_0419	5077.1	4661	3737.2	4402.3	2348.2	2626.1	5551	5693.6	3071.5	3064.4	6294.1	7081.2	6260.6	7357.4
NCDO_0420	3690.2	3177.5	2927.9	3136.9	1998.4	1977.6	3590.3	3964.6	2286.7	2296.9	4059.6	4614.5	4057.4	4984.2
NCDO_0421	4866.3	4140.1	3341.1	4065.4	2762.6	2967.6	5376.1	5416.8	3651.4	3795.2	5769.8	5964.7	5905.7	7036.2
NCDO_0422	9238.4	8345.2	4598.8	7505.8	5215.7	7009.2	10294.6	9607.6	7008.5	8482.8	12666.2	12898	10317.9	13244.8
NCDO_0423	2395.3	2166	1722.3	1921.9	1743.3	1920.8	2657.4	2656.3	2164.7	2099.6	3240	3577.8	2871.1	3103.4
NCDO_0424	2947.7	2663.2	2179	1753.5	2094.8	1797.6	2579.2	3093.2	2371.9	2282.4	2576	2858.9	2295.4	2564.8
NCDO_0425	4539.8	4249.5	2518.3	3265.5	2601.7	2714.7	4147.3	4448	3317.3	3409.3	4983.2	5077.4	4245.5	4917
NCDO_0426	4483.1	3828	2999	2670.6	2533.4	2469.9	3765.4	4289.7	3549.1	3521.7	4238.7	4304.1	4022.6	4815.1
NCDO_0427	3884.7	3338.4	2794.7	2596	2273.5	2261.6	2916.2	3363.8	3185.2	3224	3602.3	3631.7	2804.1	3726.9
NCDO_0428	3825.8	3204.1	3160.1	2741.7	2904.9	2513.8	3206.7	3523.2	4277.7	4158.3	3798.6	4356.9	3205.5	4050.9
NCDO_0429	3842.2	3385.4	3346.8	2669.5	2546.7	2454.4	2388.9	2502.1	3442.8	3088.7	3567.4	3663.5	1616.2	1954.2
NCDO_0430	2671.7	2423.2	2228.6	3400.1	2737.4	2592	2294.3	2396.8	3570.1	3619.3	3083.7	3629	1834.7	2280.2
NCDO_0431	2691.7	2706.6	2693.9	3451	2543.1	2866.1	2354	2339.2	3655.9	3909.4	2963.9	2967.3	1726.9	2110.1
NCDO_0432	11188.6	10628.4	8714.8	8376	8746.7	7710.3	13522.8	15162.4	8733.6	8486.3	11609.5	13238.2	20717.1	22930.1
NCDO_0433	7662.7	7061.3	5746.4	4612.5	5691.5	4878.3	7448.4	8754.8	5744.9	4962.8	7623.8	8964.3	9813.3	10892.5
NCDO_0434	9821.1	10432.1	7498	6430.4	6721.1	6783.4	11070.3	13376.5	7365.1	7282.7	10717.7	11673	13643.4	13173.1
NCDO_0435	7782.1	7432.8	6921.9	6032.5	6296.7	5689.8	10306	12215.5	7244.1	7838.9	9031.6	10298.1	12977.3	13359.1
NCDO_0436	11427.1	10603.6	7144.6	6835.3	7086.9	6473.3	11510.7	12639.8	9244.8	9139.3	11259.4	11684	9260.3	9174
NCDO_0437	1160	1306.1	1020.8	653	917.8	811.5	931.1	1119	705.4	606.9	985.5	1147.7	433.2	525.1
NCDO_0438	31185.7	33052.8	19200.5	18644.9	13053.5	11478.3	18432.6	20943.7	13302.4	10841	30154.7	31186	7674.4	9927.4
NCDO_0439	5648.9	5416	5485.8	7034.3	3404.8	3683.4	4853.1	5189.8	6370.8	6238.5	5953.3	6595.1	2324	2007
NCDO_0440	6511.4	6233.6	6317.1	6246.9	4282.8	4101.4	5716.1	6215.2	6327.6	6444.1	6916.8	8336.9	6135.3	5649.6
NCDO_0441	2203.3	2160.1	1582.2	1260.2	1320.3	1089.8	1574.2	1774.5	3464.4	3284.2	1883.5	1848.1	1736.4	1166.6
NCDO_0442	1422.3	1051.8	963.9	799.5	2494.2	2183.7	794.4	1055	2269.7	2296.5	1241.2	1573.4	999.8	621.1
NCDO_0443	761.7	750	607.3	404	1481.6	1210.1	447.1	415.3	743.7	824.6	677.9	694.9	1009.4	856.4
NCDO_0444	1140	955.9	884.8	594.2	1660.4	1390.7	565.2	447.1	859.7	707.3	955.6	858.2	783.4	599.8
NCDO_0445	153.3	232.8	275.9	194.7	461.2	421.3	266.5	225.2	170.9	192.8	233.8	195.7	376.6	376
NCDO_0446	793.2	829.3	1653.7	1508.2	552.3	534.6	750.2	711.3	547.4	699.2	1206.5	1414.6	570.8	575.5
NCDO_0447	7875.2	8035.2	14150.7	16965.4	4070.7	4430.8	7008.1	7300.6	5948.8	5926.9	9586.5	9393.4	2959.5	2738.8
NCDO_0448	5334.5	5785.3	3192.5	3702.2	4635.6	5034	9729.7	9229.6	3873.5	3823.1	5538	5715.8	5259.4	5406.9
NCDO_0449	3244.6	2952	3686.2	3160.4	2328.1	1959.2	2907.1	3324.6	2874	3063.2	2971.4	3204.4	3483.3	3487.7
NCDO_0450	4042.8	3341.9	4397.6	5595.8	3543.2	3789.4	4407	4174.4	3638.4	4571.5	4542.2	4877.5	6314.8	5521.7
NCDO_0451	1488.6	1385.9	2008.9	2033.3	1521.1	1618.1	1457.6	1464.7	1900.8	1766.4	1550.7	1546.1	1619.3	1557.8
NCDO_0452	6371.7	6756.6	3635.1	7720.7	3870.9	5846.8	10150.2	8804.7	11171.7	15599.9	8387.2	8302.7	8862.2	9626.4
NCDO_0453	567.8	673.9	468	423.2	983.6	1068.1	580.7	549.5	616.8	614.5	455.3	422	1693	1967.3
NCDO_0454	2129.6	2447.2	1407.4	2031.5	3482.3	3941.6	2997.2	3244.8	7374.5	9760	2638.3	2207.3	2191.4	2265.8
NCDO_0455	863.3	1246.5	825.4	1081.1	1852.8	1941.2	1723.1	1882.5	4656	5184.3	1366.7	1204.4	1633.4	1215.4
NCDO_0456	74.2	90.6	115.3	65.6	158.3	162.5	63.1	34.2	104.3	117.7	97.6	71.5	135	138.1
NCDO_0457	53.6	83.3	115.6	58.1	109.5	115	76.3	38.5	52	55.5	59.1	35.2	87.2	94.2
NCDO_0458	1584.7	1479.9	612.3	633.9	2211.7	2040.6	1422.7	1496.1	542	610.3	1097.5	1145.6	2518.7	3395.2
NCDO_0459	4099	3742.6	2779.4	3045.2	4985	3951.8	3140.5	3217.1	2555.2	2924.6	4019.7	4823.7	5805.2	6502
NCDO_0460	6294.6	6417.8	2414.4	4248.9	5964.2	6600.3	5353.6	5560.9	3361.4	3620.1	7731.4	8038.6	4961.5	5932
NCDO_0461	866.7	873.2	959.5	1325.3	765.9	927.4	1061.1	909.8	943	1249.5	1181.7	1149.6	1298.1	1016.9
NCDO_0462	611.7	566	1001.3	1087.7	458.3	479.6	539.5	592.4	760.9	773.4	804	732.6	516.6	386.3
NCDO_0463	42090.1	26538	31046.1	28576.1	19568.2	13356.7	25643.4	21159.1	12048.8	9845.3	29430.4	33549	4606.9	4223.3
NCDO_0464	106.3	97.1	186.7	111.2	73.4	63.3	150.7	164.4	83.2	72.6	149.1	135.4	79.8	72
NCDO_0465	986.4	920.3	643.1	585.9	1140.3	1250.4	648.3	700.1	830.1	798	790.7	795.6	847.2	810
NCDO_0466	770.5	798	661.8	733.1	1298.2	1326.4	990.3	950.7	944.2	929.1	796.2	921.7	943	687
NCDO_0467	5409.2	4809.7	3814	2759.7	5421.5	4205.5	3890.7	4817.7	4599.9	4638.7	4613	5065.6	6546.4	6302.8
NCDO_0468	6102.2	5851	3245.2	3853	5793.1	6530.4	5673.7	5976.5	5619.8	5885.4	7348.6	7114.6	6901.9	6853.9
NCDO_0469	7389.5	6332.9	3630	3567.2	7634.2	6855.8	4767.1	5098.1	7011	6635.3	6588.5	6984.8	4701.1	4729.3
NCDO_0470	4498.6	3631.3	2450.7	3477.8	4976.5	5590.8	2323	2488.8	4070	4271.9	5324.6	5290.6	4912.4	4140.7
NCDO_0471	13565.8	16415	11807.6	13221.8	15549.3	14711.8	15617.7	15704.4	12838.2	14079.6	15303.2	16122.4	19276.8	19416
NCDO_0472	5794.9	5410.9	3995.4	3615.2	5822.8	4891.6	6247.4	7536.3	6929.7	7709.7	5424.7	6362.3	8028.2	8502.9
NCDO_0473	6636	5992.7	4759.1	4443.5	5587.9	5077.2	4349.4	4498.9	6987.5	7305.9	6428.3	7000.2	3017.6	3466
NCDO_0474	168.8	212.3	419	538.7	439.3	624.1	207.9	196.9	257.2	239.3	183.4	110.5	979.5	1894.7
NCDO_0475	631.4	941.3	1881.6	2505.5	1967.7	3086.5	856.7	716	1044.9	957.4	756.1	538.3	4538.5	8811.1
NCDO_0476	580.4	666.4	915.1	675	449.4	374.6	592.2	672.4	836.6	1013.6	559.5	753.7	672.4	721.9
NCDO_0477	2783.5	2853.1	5763.7	4146.4	4768.2	3281.8	5923.4	7823.5	8479.7	7914.1	2644.1	3244.7	7318.4	5141.4
NCDO_0478	780.5	792.7	1380	1744.1	637.7	588.4	321.8	274.1	606.3	638.5	856.8	813.6	519.9	593
NCDO_0479	10152	11466.9	8982.7	25169.3	9739.3	16997.3	24370.7	17688.8	13594.4	18844.3	16200.4	16320.4	26515	36861.3
NCDO_0480	2249.8	2119.6	1821.3	1590.4	1534.1	1345.4	885.2	1012.7	2337.9	2244.2	2320.8	2426.3	744.4	927
NCDO_0481	1244.2	1657.2	256.3	296.8	373.9	711	281.5	123.8	226.4	189.6	587.1	332	98.9	141
NCDO_0482	447	511.7	617.9	445.4	367.6	381.4	495.4	473.7	1215.9	1070	421.7	313.8	530.1	708
NCDO_0483	633.3	682	1038.5	1064.6	522.8	557.4	841.9	837	2177.3	2324	701.3	625	991.9	968
NCDO_0484	509.7	481.2	911.1	464.8	399.8	312.6	377.9	399.8	918.7	783.7	380.6	477.5	236.2	159.3
NCDO_0485	706.4	711.7	557.9	720.2	526.4	534.8	1109.4	923.3	1346.4	1625.6	841.7	876.2	905	534.9
NCDO_0486	935.1	1030.4	1241.9	1142.5	721.5	687.7	1175.3	1134.9	1376.2	1014.6	640.6	562.5	564.9	471.7
NCDO_0487	612.5	704.4	553.6	671	1033.9	982.7	812	679.2	363.1	416.7	500.9	513.9	1835.1	2082.5
NCDO_0488	1028.9	1024.5	1937	2565.3	1897.3	1618.4	1322.9	1122.9	2743.2	3540.2	1080.1	1504.1	1202.8	1034.6
NCDO_0489	96.2	109.7	165	109.5	184.8	182	201.5	146.7	80.7	104.3	97	75.8	165.1	153.6
NCDO_0490	348.2	484.3	391.5	519.6	608.1	788.9	683.4	466.6	317.2	332.3	429.1	272.9	586.3	367.6
NCDO_0491	93.6	96.1	169.2	156.2	246.2	219.2	199.5	119.9	130.3	109.7	129.9	105.9	161.5	146.7
NCDO_0492	598.9	659.9	1109.9	1508.1	618.9	706.1	976.6	747	745.9	912.3	737.2	796.4	895.4	664.4
NCDO_0493	18628.9	14219.1	17683.1	17295.1	16660.3	17729.7	15335.8	13714.5	16607.2	15516.9	15532.7	14985.9	22696.9	21555.1
NCDO_0494	18931	15109.4	23439.2	24950.8	20465.3	23494.8	28528.2	28114.4	19544.7	24122.7	19045.3	17768.9	44260.9	35993
NCDO_0495	7912.1	6095.9	11773.5	7985.1	10019.9	7881.9	9773	11488.1	9082.5	8925.6	6157.2	6627.6	13553.4	11900.1
NCDO_0496	129.3	281.4	385.5	438	319	303.5	362.3	214.2	93.3	96	338	170.2	357.7	287.5
NCDO_0497	610.9	702.1	846.2	848.9	557.7	525.9	1058.7	959.8	307.5	195	402.8	347.6	471.5	474.6
NCDO_0498	217	478	615.3	904.6	357.1	570.6	769.5	453.9	114.5	239.3	566.1	635.8	562.6	694
NCDO_0499	1800.5	1610.4	1884.1	1553.1	2355.9	1959	2205.3	2767.9	984.5	964.4	1367.1	1720.3	3311.3	3281.3
NCDO_0500	6648.6	7195.1	5632	3683	2247.2	2534.1	5132	5538.8	2266.7	2400.5	6856	5413.8	2521.5	3388.1
NCDO_0501	7136.2	6808.5	8033.5	6942.4	4220.4	4261.8	5177.8	5615.7	5463.1	5377.9	6767.7	6583.1	4285.9	4525.3
NCDO_0502	6238.8	6325	4251.2	5165.6	2973.2	3436.5	4004.2	4274.4	4659.6	4846.1	7549.9	7509.3	2929.1	3524.7
NCDO_0503	9113.6	8741.3	12006.6	15318.5	8320.1	8668.3	5532	5474	12735.5	14083.7	12692.9	12666.6	2800	3183.4
NCDO_0504	672.9	811.2	856.5	898	553	627.7	1299.9	1580.2	1165.9	981.2	710.3	700.4	486.3	444.8
NCDO_0505	306.9	439.4	561.8	432.4	555.6	481.1	762.8	615	425.3	414.7	343.4	314.7	743.9	682
NCDO_0506	649.8	895.6	865.1	913.1	714.2	831.9	2236.4	1977.4	311.5	342	821.5	679.1	3673	4583.9
NCDO_0507	918.4	1097.8	607.1	609.5	660.5	733.3	1880.2	1722.5	237.2	285.1	985.7	808.4	2210.5	3238.6
NCDO_0508	235.3	256.1	226.2	119.1	271.7	325	205.1	251	335.3	241.3	211.6	126.5	277.5	232.5
NCDO_0509	172.5	188.9	279.9	210	275.2	244.4	153	140.5	307.7	332.7	168.9	191.7	147.3	145.3
NCDO_0510	278.5	275.8	253.2	137.9	255.6	256.1	260.5	316.9	535.8	404.4	292.2	255.6	140.6	136.5
NCDO_0511	249.5	324.4	424.6	415.9	332.2	317.2	307.8	219.8	224.7	234.3	266.4	220.5	231.6	274
NCDO_0512	375.8	420.2	667.5	839.1	487.9	605.2	467.3	319.9	361.4	450.9	531	518.6	429.8	412.6
NCDO_0513	2742.3	2707.1	4796.7	3665.6	1753.7	1513.2	1182.1	1351.3	1898	1903.3	2557	3079.6	1042	1188.7
NCDO_0514	417.2	471.2	6863.2	8996.2	468.2	500.6	281.1	232.6	545.6	825.5	692.6	675.4	193.1	260.4
NCDO_0515	2761.8	2789.6	1401.8	1959.3	2682.4	3471.2	1689.7	1654.4	2702.6	2637.4	3240.4	3056.8	1584.6	1871.5
NCDO_0516	752.9	732.8	645.1	558.8	436.7	473.1	295	340.4	1496.3	1589.5	1046.7	1105.8	307.8	294.5
NCDO_0517	248.3	303.1	107.1	45.6	103.6	129.1	224.6	99.4	86.4	116.2	175.7	147.5	181	344.9
NCDO_0518	664.9	713.4	416.8	439	776.8	941.1	782.1	677.1	293.4	224.9	469.7	382.9	638.7	644.6
NCDO_0519	6248.6	6127.3	4079.5	2457.6	3112.3	2604.3	3520.5	4251	3198.4	2594.4	5193.5	5423.2	1528.6	1332.5
NCDO_0520	2237.1	2423.4	1138.5	1494.7	1789.6	1709.2	1707.3	1646.9	622	786.4	2706.4	2593.1	1008.3	1071.5
NCDO_0521	23804.5	21165.3	20253.5	13586.6	15555.3	11038.6	21592.8	27199.2	10536.2	10409.3	20072.5	23563.5	21392.3	24905.6
NCDO_0522	84699.9	91696.1	53429.5	45398	45342.1	39532.5	61964.3	69416.2	31330.4	25986.2	69300.7	70642.9	40218.4	46012.2
NCDO_0523	2117.1	1840.5	4352.7	2561.7	894.3	831.4	1457	1843.7	3257.5	2752.3	2208	2213.7	1285.2	910.2
NCDO_0524	3011.6	2803.2	3837.4	2734.4	2360	1962.5	2528	3123.9	3825.8	3599.4	2621.5	2911.2	3453.5	3775.3
NCDO_0525	169.3	296.6	335.9	357.3	353.7	364.9	356.2	191.5	166.2	129.5	236.5	220.9	313.4	251.3
NCDO_0526	153.8	97.7	291.3	150.4	153.9	140.6	109.6	227.5	319.1	275	151.2	142.7	169.3	98.8
NCDO_0527	875	787.3	665.8	622	810.4	851.8	766.5	850.1	1747.4	1659.4	838.7	775	661.7	710.4
NCDO_0528	3673	2868.6	2771.6	1461.7	1319.1	1040	2542	2647.7	4037.4	2735.8	2003.6	2154.5	1394.5	1284.9
NCDO_0529	1757.1	1543.7	1163.9	1187.1	1685.6	1656.5	2314.7	2377	3121.7	2991.5	1846.9	1893.2	980.1	645.3
NCDO_0530	819.7	785	661.2	535.6	769.4	683.9	828.5	1039.6	1282.6	1279.8	735.2	722.9	878.3	625.2
NCDO_0531	2065.8	2033.4	1143.8	1043.5	1653.9	1418.3	1728.3	1785.1	2528.2	2383.4	1620.1	1509.6	1068.6	1277.9
NCDO_0532	7418.6	6649.7	5935.6	4453.7	7145.8	5115.4	8991.3	11765.8	3564.2	3371.2	5775	6373.9	10197.5	11860.1
NCDO_0533	5237.7	5991.4	3245.1	2481.1	3303.4	2802.5	3412.9	4107.1	2950.6	2778	4908.3	5303.4	1992.7	2052.5
NCDO_0534	2003.7	2976	2980.5	2143.1	1015.3	971	6072.2	6754.1	548.1	575.2	5453.5	6850	3080.8	3407.2
NCDO_0535	645.1	1129.6	1658.5	1117.1	330.2	240.2	1708.7	2009.3	322.7	324.3	2105.4	3315.5	726.3	1158.4
NCDO_0536	507.6	743.3	415.3	447.2	414.4	497.6	1089	1017.6	240.6	294.1	773.4	656.8	1234.4	1590.5
NCDO_0537	261.8	334	228.7	177	191	216.4	429.3	451.2	105.4	116.3	353.5	354.6	419.4	558
NCDO_0538	1889.7	1733.6	1449.7	1851.9	1842.9	1898.9	2144.3	2161.5	1801.9	1933.7	2006.4	2028.9	4186.3	3908.3
NCDO_0539	1679.7	1835.1	1297.6	1875.4	1729.5	2193.5	2529.6	2812.2	2172.1	2230.5	2467.7	2357.1	2143.6	2296.2
NCDO_0540	4374.1	4836.5	3001.2	2288.6	3421.4	2582	2985	3389.7	4206.5	3411.6	3465.8	3686.4	1466	1340.8
NCDO_0541	456.2	403.9	1318.2	484.1	1061.8	683.3	729.5	870.2	568.5	539.6	348.1	435.4	2181.8	1100.1
NCDO_0542	1529.5	1608	1882.4	1336.6	2891	2693.7	3058.1	3606.6	1240.9	1245.1	1117.6	1035.7	4237.4	2624.6
NCDO_0543	172.1	211.6	238.8	151.5	781.3	1099.2	203.5	158.6	348.3	313.5	176.6	177.7	259.6	344
NCDO_0544	4857.9	3362.4	5547.9	4039.5	58789.6	47941.5	5844.9	6456	26141.1	22928.8	2553.7	2859.3	13561.6	6614.9
NCDO_0545	10019.7	10371.7	12151.3	19717.3	104688	151647	26735.3	24554.1	70388	85587.7	12319.1	11257.6	29639	14852.4
NCDO_0546	141.7	177.3	164.1	149.1	419.3	427.9	216.7	168.1	198.9	211.9	170.6	116.3	250.2	276.3
NCDO_0547	158.3	238.9	223.9	179.3	427	494.4	218.3	218.5	156	164.6	157.5	138.4	240.8	145.9
NCDO_0548	75.3	121	141.5	86.8	264	257.6	134.2	66	93	84.8	103.3	90.9	242.9	196.3
NCDO_0549	47.1	54.5	126.8	64.6	127.7	150.6	79.1	33.8	48.4	35.2	55.3	50.9	131.9	114.2
NCDO_0550	10309.7	9264.8	6683.2	6090.5	10263.6	8496.1	6390.2	6946.4	9023.3	8003.8	8909.8	9347.1	8368.8	7021.4
NCDO_0551	3382.4	2922.9	2520.8	2468.8	3605.4	3716.6	1695.8	1864.4	2347.2	2405.6	3237.3	3164.9	2666	2144.9
NCDO_0552	4893.9	4380.9	2505.8	2270	1902.9	1805.1	1607.6	875.3	1846.3	916.1	2022.5	2096.8	877.9	1231.3
NCDO_0553	2557.1	2917.2	2895	2172.3	1379.6	1285.8	185.5	137.4	507.7	332.1	1522.7	1470.5	486.5	1016
NCDO_0554	2470.1	2613.1	2366.7	2819.4	1139.4	1221	436.1	304.8	414.8	405.1	1848.5	1664.9	616.7	1224.6
NCDO_0555	7077	6832.3	3769.3	4321.7	2213.4	2078.1	1714.6	1242.5	1180.1	895.7	5435.4	5523.7	1060.5	2220.5
NCDO_0556	6889.1	7726	6020.9	4396.2	2140.8	1976.5	1905.1	1956.3	985	1049.9	5723	6151.4	1177.6	1989.5
NCDO_0557	9551	10046.4	7942.2	4968.4	2691.5	2973.4	1405	1358.4	1420.5	1189.2	5340.4	5406.8	1347.3	2412.6
NCDO_0558	7011.4	6107.7	7518.7	6636.1	3101.3	2804	2089.9	1446	1773.9	1556.3	4295.6	5121	1921.7	2865.4
NCDO_0559	124590	143694	27824.7	52318.7	40289.1	58374.8	55468.1	33679.3	44387.4	15832.4	81645	73393.8	18274.5	32463.1
NCDO_0560	411.9	405.5	503.3	472.1	339	296.5	411.7	481.9	854.8	910.6	533.8	516.3	539.8	371
NCDO_0561	4509.9	3475.7	6370.5	4853.1	1407.4	1324.8	6836.8	7383.5	5250.2	4135.1	2942.6	2831.1	1726.9	1263.9
NCDO_0562	448.6	289.8	746	198.4	201	161.5	263.2	377.2	317.9	251.1	283.2	268.9	95.9	64.6
NCDO_0563	3056.5	2314.3	1795.6	2335	2787.8	2930.3	2290.4	1972	2875.6	3523.1	3395.5	3492.2	1501.7	1359.1
NCDO_0564	4940.9	3825.3	2080.9	3262.7	4027.4	4952.8	3500.6	3283.6	4072.6	4404.7	6324.8	5703.7	2794.5	2734.8
NCDO_0565	3149.8	2422.5	1243.1	1735.3	2632.8	2904.9	2346.1	2455.7	2152.7	2366.2	3562.5	3928.1	2086.5	2689.7
NCDO_0566	4516.9	3936.4	1286.9	2121.6	3100.4	3939.4	2629.4	2868.8	2420.7	2527.9	5537.5	4633.7	2312.1	3122.3
NCDO_0567	3289	3172.5	1291.7	1621.3	2358.4	2661.2	2412	2931	1723.7	1818.5	3204.1	2813.6	1922.4	2978.7
NCDO_0568	3102.3	2351.5	1209.6	1458.8	2934.9	2451.7	2674.8	2486.7	2012.3	2381.2	3191.5	3402	3338.1	3462.9
NCDO_0569	880.4	717.1	1598.2	1476.5	456	457.1	889	942.4	1081.2	1198.1	1044.4	1265.2	638.5	451.2
NCDO_0570	904	672.8	1667.8	1036.3	401	354.4	688.8	797.5	845.1	811.8	819.6	1043.7	652.3	599.5
NCDO_0571	1620.8	1550.4	2163.5	2433.2	852.4	924.8	1953.9	2198.4	1535.9	1811.7	2415.6	2469.4	2051.3	1893.8
NCDO_0572	5300.4	5090.3	7764.4	7337	2681.9	2527	10469.7	12064.1	4743.6	4676.6	5646.7	6260.5	11638.8	8697.5
NCDO_0573	2407	2322.5	3912.1	3963	1467.3	1562	1390.9	1402.2	4231.2	3986.3	2119	1720.1	1500.9	1668.2
NCDO_0574	414.6	432.5	770.1	1036.3	495.9	527.5	930	926	745.9	861.2	517.8	482.1	1823.7	2164.2
NCDO_0575	294.2	281	599.8	710.5	297.6	348.4	713.1	641.7	431.9	511.5	335	335.6	1228.4	1141.9
NCDO_0576	899.1	1007.6	1017.3	2176.7	733.3	1102.2	2212.3	1462.8	1272.5	1614.6	1232.9	1005.7	2453	2990.3
NCDO_0577	91.2	101.4	105.2	56.2	75.2	83.8	109.5	75.1	50.9	49.4	70.5	45.3	133.2	297.6
NCDO_0578	1416.3	1489.8	1141.1	1162.6	1236.8	1231.8	1009.3	940.2	1890.1	1726	1629.7	1739.5	850.5	864.9
NCDO_0579	136	152.7	194.6	146.3	224.7	207.9	231.1	114.5	118.6	99.6	179	130.8	154.7	109.9
NCDO_0580	100.6	102.4	134.2	87	175.5	123	129.9	80.5	104	95.2	115.6	138.8	64.9	247.6
NCDO_0581	2115.7	2022.7	4016.3	8978.5	2522.7	3234.5	1532.1	1096.2	4929.5	6080.6	3671	3924.6	1452.9	1384.1
NCDO_0582	616.8	713.4	1696	1488.9	600.8	589	576.1	699.9	1242.2	1109.5	701	654.4	610.1	428.6
NCDO_0583	3807.5	4344.8	6533.6	3365.8	4312.9	3403.6	2868.1	3519.3	4953.7	4558.7	3590.5	3907.6	2127.1	1619.3
NCDO_0584	117.2	176.8	191	132.5	1049.8	807.9	283.3	190.2	112.5	89.9	148	93.7	243.4	231.8
NCDO_0585	689.4	726.5	458.8	554.1	2510.5	2580	795.1	834.1	1365.8	1433.9	749.7	763.9	1470.9	1493.8
NCDO_0586	4435.5	4513.7	3621.8	3511.5	4398.4	4107.7	4504.7	5008.6	3796.8	3857.9	4739.8	5126	4582.2	4508.7
NCDO_0587	1249.8	1005.6	2076.8	732.7	1658.6	969.8	906.9	1197.5	1099.4	1057.4	1066.1	1349.1	1497.9	1432.4
NCDO_0588	377.2	404.6	496.7	351.8	434.5	375.2	410	273.4	684.5	643.2	372	496.6	380	525.1
NCDO_0589	4183.9	4524.5	7179.1	7273.2	3013.4	4454.4	2255.4	2771.7	7026.3	8002	5873.4	4658	1412.9	1065
NCDO_0590	2099.9	1750.8	2530.5	2217.3	1794.7	1751.2	1784.2	1763.8	2962.2	3145.9	1933.6	1919.3	1188.8	960
NCDO_0591	2851.1	2609.2	3176.5	3087.5	2495.6	2501.4	3632.9	3721.2	3316.7	4126.4	3097.3	3275.1	3159	2879.5
NCDO_0592	1716.5	2014	2128.7	1541.2	2185.1	1936.9	2559.7	3288.9	1985.5	1973.7	1254.9	1351.1	5750.3	5167.5
NCDO_0593	3334.5	3502.9	3343.1	2546.6	4264.6	3612.8	3730.3	4386.6	3225	2607.3	1976.9	2023.4	7660.8	8270.4
NCDO_0594	13496.2	14648.2	10663.8	13568.4	7020.6	7845.1	16409.1	17261.2	25858.5	21960.6	17557.5	18525.9	13766.4	11362
NCDO_0595	615.4	615	856.6	741.7	565.9	566.3	347.4	365.5	955	979.7	698.9	652.5	455.7	371.5
NCDO_0596	3059.1	3300.1	1559	1520.8	3134.2	2898.8	2891	3137.5	2543.6	2557	3147.9	3515	1882.6	2230.4
NCDO_0597	7085.6	4638.1	5523.1	5406.6	11416.2	8297.1	7515.3	6076.6	3793.2	4208.6	3547.4	4963.1	10771.8	10480
NCDO_0598	1000	1223.5	5545.4	5137.9	3565.9	2792.4	1582.1	1302.7	2679.6	4107.1	1272	1375.4	4739.6	4826.7
NCDO_0599	1776	1472.8	982.1	1307.8	1597.3	1768.7	1671.7	1754.8	1482.8	1677.1	1818.1	1729.7	850.5	825.9
NCDO_0600	2575.5	2675.7	1315.3	1588.3	2862.7	3057.3	2444.4	2695	2059.4	1886.4	2643.6	2203.1	2256.6	2435.3
NCDO_0601	15355.1	15517.9	11184.5	13604.7	12360.9	12599.9	25307.7	25371.5	24137	23047	15878.1	16671	22635.4	19643.3
NCDO_0602	634.6	783	142.6	204.5	186.1	302.9	254.4	253.4	158	23.7	411.8	131.5	398.3	276.6
NCDO_0603	144.3	167.1	256.5	195.4	202.7	190.6	175.7	129	196.2	206.3	216.9	168	302.3	262.2
NCDO_0604	420.9	399.8	271.5	194.2	299.6	314.1	266.1	322.4	186.3	202.9	355.8	348.3	233.1	170.4
NCDO_0605	92.2	134.2	207.1	152.3	175.5	166.5	175.2	131.2	52.5	76.5	138.1	74.5	187.9	137.3
NCDO_0606	50.8	72.9	142.8	65.8	88.2	47.4	96.8	82.5	35.5	46	44.2	49	114.7	82.1
NCDO_0607	5769.9	5539.1	1880.9	3133	2594.5	3392.8	4820.4	4302.8	1965.8	2035.8	7337.8	6767.3	2807.5	4449.2
NCDO_0608	5650.6	5355.8	2176.6	2122.9	2561.4	2550.2	3913.4	4438.6	1595.5	1381.6	4783.3	4608.5	3073.1	4285.7
NCDO_0609	6023	6149.3	2229.3	4022.8	5487.9	6469.9	8193.6	8172.5	4358	5645.1	6320.5	6121.5	10233.5	11460.9
NCDO_0610	3109.7	2701.6	2079.7	2275.6	2689.8	2212.4	3041.4	3506.6	3435	2997.1	2811	3805.2	2253.2	2496.8
NCDO_0611	3639.6	3571.6	1788.4	2199.6	6315.7	7180.1	2528.6	2311.1	5435	5206	3708.9	3534.9	3613.6	4099.5
NCDO_0612	1412.2	2019.6	999	984.4	511.1	872.5	394.3	281.5	552	358	1353.2	1019.8	300.8	169.2
NCDO_0613	1573.8	1301	900.3	735.5	1158.5	1027.9	523.5	531.8	1299.6	1474.3	1465.8	1455.9	332.5	327.7
NCDO_0614	1844.4	1336.4	885.5	963.2	1399.3	1275.8	575.8	670.1	1391.9	1662	1815.6	2031.1	403	451
NCDO_0615	3730.2	3101.5	2558.1	3010	2745.2	2852.4	1423.4	1491.7	2457.5	2601	3882.9	3971.2	1001	1115.7
NCDO_0616	9526.7	8749.5	8144.2	9148.6	5218.3	5140.2	5659.1	6048	6294.9	6779.5	11644.9	12443.4	2181.5	2234.8
NCDO_0617	38315.4	33784.6	20736.8	35332.5	26888.3	30298.9	29460.8	27095.1	28324.7	31470.8	49709.7	56873.3	14449.6	15074.3
NCDO_0618	6804.9	5598.1	4691	5470.3	3692	3883.9	6268.9	6580.6	6066.7	6837.2	7530.4	8498	4917.4	5433.7
NCDO_0619	16300	14451.3	9912.7	10707.5	7391.3	7656.2	14823.8	16311.1	12365.1	13994.2	16344.1	14453.6	16787.3	17469.4
NCDO_0620	4289.1	3674.6	10918.7	18871.5	12832.3	15556.8	5673.9	5429.2	17446.7	19336.2	4863.3	5279.3	7879.5	6187
NCDO_0621	4507.9	3716.7	9877.9	10308.2	10731.4	10307.1	5102.1	5318.3	14416.2	15311.5	3978.1	4510.8	9078.9	6582.3
NCDO_0622	17299.9	22126.7	19423.7	14725.7	43701.8	34874.3	23135.3	27448.2	28509.8	27794.5	11233.3	12917.6	94196.5	98056.9
NCDO_0623	38294.8	44473	37480.3	25364.9	39602.6	28302.9	53518.2	68024.4	36914.2	34148.2	35917.4	42394.8	69304	58843.1
NCDO_0624	149.7	194.9	171.3	165.2	202.7	189	264.6	201.3	111.5	104.3	176.7	176.7	305	272.3
NCDO_0625	1746.5	1399.5	1489.9	2137	990.8	1255.1	1917.4	1883.2	895.5	973.4	1649	1643.4	2348.4	2962.6
NCDO_0626	192.2	167.3	353.5	305.1	132.3	176.4	227.4	170.2	124.6	155.9	175.3	110.6	133	135.5
NCDO_0627	78	141.6	236.6	136.7	111.9	96.8	322.8	217.4	153.1	73.4	92.4	67.1	179.9	262.7
NCDO_0628	438.8	392.3	321.9	248.1	1028.4	919.1	391.4	403.9	586.4	457.3	402.7	312.2	408.6	305.7
NCDO_0629	405.6	410.6	235.4	217.5	779.2	837.7	320.8	339.5	509.6	401.1	411	333.1	398.5	328.4
NCDO_0630	403.8	439.7	279.2	215	596.5	628	310.3	364.9	575.7	481.4	318.3	256.2	301.6	312.3
NCDO_0631	1373.8	1463.2	1110.8	887.4	1267.2	1136.4	1683	2050.9	1068	1081.6	1091.7	1114.7	2000.2	2485.8
NCDO_0632	1175	1281.1	1803.2	1658.4	757.5	762.9	1137.4	1210.1	2077.5	1900.1	1177.7	1216	971.9	914
NCDO_0633	5181.9	5512.1	3551.6	3798.4	5536.7	5280.7	7267.7	8569	2429	2302.7	4101.3	4551.5	10091.3	13533.8
NCDO_0634	1200.2	1183.7	1965.5	2606.2	1781	2117.4	634.1	662.1	1661.1	1858.5	1641.3	1586.2	225	277.6
NCDO_0635	948.6	1042.5	1741	1475.3	1053.4	1042.7	604.2	636.8	776.2	885.1	1018.5	1182.5	555.3	536.5
NCDO_0636	4373.9	3759.3	5893.1	5080.3	3091.9	2749.4	2869.8	3273.7	5961.7	5417.2	4400.4	5220.3	1778.9	1833.2
NCDO_0637	4570.4	3773.8	3328.2	3740.3	2953.3	2860.5	4614.3	4910.7	3049.2	2939.1	4548	5170	5840.1	5968.6
NCDO_0638	94.9	142.6	203.4	172.8	153.3	156.8	241.2	170.2	102.8	90.9	118.7	74.2	238.8	224.7
NCDO_0639	137.4	196.3	279.1	324.2	187	221.3	383.6	251.8	150.7	126.2	198.9	103.4	314	292.3
NCDO_0640	138.7	196.8	282.4	250.8	178.6	202.1	337.5	203	141.4	137.3	156	128.3	285.1	341
NCDO_0641	4753.1	4222.1	11788.2	6315.7	20160.5	14604.2	7238.2	8599.3	19127	19706.9	2949.2	3413.2	7643.8	4637.4
NCDO_0642	7837.8	7747.7	6307.7	6599	4112.7	4202.2	4713	4867.6	3936.5	3992.9	6774.3	6404.9	3573	3061.5
NCDO_0643	5479.7	6239.5	8542.6	6011	2102.8	1733.6	1606	1942.2	4361.5	3565.1	5851	6866.2	339.2	387.8
NCDO_0644	260.9	292.4	391.5	210.7	434.7	349.3	278.2	168	379.5	310.9	270.4	219.8	489	335.2
NCDO_0645	702.2	812.7	671.1	614.7	662.6	668.8	1045.3	1044.8	491.5	508.4	749.8	658.7	886.2	708
NCDO_0646	774.9	642.8	2610.3	3090.1	704	695.5	533.7	378.7	3448.7	3658.4	785.2	730.7	1235.4	942.7
NCDO_0647	98.3	170.7	201.6	193.7	146	172.4	238.4	149.9	123.5	92.1	128.2	110.7	169.5	185.1
NCDO_0648	110.2	165.6	205.4	182.6	188.4	200.3	338.1	183.2	143	94.1	176.9	83	208.2	291.1
NCDO_0649	9.5	32.5	76.3	11.7	20.3	36.1	110.4	41.3	84.8	35.2	50.2	9.3	46.2	22
NCDO_0650	72.7	123.5	164.6	136.9	115.7	117.4	263.8	110.7	92.4	71.2	126.4	66.4	234.9	163.5
NCDO_0651	379.7	477.6	626	442.7	290.4	292.2	545.9	438.6	574	559.1	374.1	309.3	404.8	442.1
NCDO_0652	136.6	149.9	190.3	152	130	194	235.6	100.7	100.5	69.7	199.3	74.9	183.7	148.4
NCDO_0653	63.4	82.4	143.5	88.7	98	128.6	85.2	106.3	55.1	44.6	80.9	75.8	81.4	88.5
NCDO_0654	298.7	335	611.4	423.6	431.3	374.6	389.8	410.3	691.2	541.4	377.8	398.1	463.3	436.3
NCDO_0655	94.6	114.9	166	170.4	136.3	130.9	107	104.4	125.7	150.2	123.1	112.5	93.9	106.1
NCDO_0656	1380.8	1458.2	1405.3	2610.3	1666.9	1970.6	1575.5	1251.2	2202.4	3063.2	2295.9	2136.3	930.5	1020
NCDO_0657	684.1	625.2	533.4	816.3	731.4	895.7	786.6	715.3	764.9	836.8	902.8	844.2	669	808.1
NCDO_0658	663.6	584.9	487.7	631.8	605	640	845.3	836.7	593.3	573.9	676.1	746	1092.5	1304.4
NCDO_0659	590.1	537.2	491.8	638.7	477	573.4	830.3	750	462.2	525.2	644.7	639.8	1059.4	1234.7
NCDO_0660	519.9	473.2	531.8	555.1	425.5	412.7	694.4	614.1	428.4	416.2	511.7	590.3	1077.1	1158
NCDO_0661	224.7	174.8	243.4	176.7	163.4	166.1	127.5	182.4	252.3	205	169.4	196.1	276.9	219.9
NCDO_0662	186.3	219.2	309.6	291.5	246.9	267.4	214.3	145.3	259.2	250.9	175.6	186	269.9	229.9
NCDO_0663	199.8	175.3	273.7	214.8	339.9	299.4	192.4	162.5	293.8	238.4	189.3	188	217.5	235.1
NCDO_0664	122.9	130	204	173.8	196.5	123.9	58.9	98.9	199.7	172.2	108.5	149.4	81.9	154
NCDO_0665	6060.8	5952.8	5487.1	5338.3	5888.9	6260.2	7196	7455.3	6726.4	7590.7	7181.9	7191.8	10219.7	9383.1
NCDO_0666	954.9	1190.3	1088.3	1197	1453.8	1881.6	2019	2018.5	2341.3	2146.3	1057.1	732	649	444.9
NCDO_0667	488.3	389.3	434.3	517.9	928.5	940.1	948	784.3	953	898.7	412.1	359.1	465	349.5
NCDO_0668	265.5	370.4	1051.6	505.9	263.1	197.6	1273.3	1425	310.2	148.7	127.3	165.2	1010.8	536.6
NCDO_0669	100.7	173.9	377.7	310.2	141	159.3	679.4	725.7	151	137.5	107.1	62	372.4	264.3
NCDO_0670	24	33.4	43.3	19.6	64.9	68	24.9	32.2	15.3	12	11.7	17.2	61.7	70.1
NCDO_0671	11.1	2.9	32.8	2.5	26.6	24.6	11.2	10.7	7.5	0	0.8	0	2.9	13.8
NCDO_0672	45.7	27.4	109.4	30.2	44	16.4	27.8	26.9	33	17.4	37.3	47.8	125.9	70.7
NCDO_0673	1133.4	969.2	1210	1331.2	627.1	635.9	843.2	851.7	839.3	1003.5	1536.4	1270.6	1048.2	1157.3
NCDO_0674	500.7	520.4	260.6	185	1802.9	1705.2	377.7	379.6	529.4	498.9	413.5	381.7	356.4	348.6
NCDO_0675	2019.2	2235.5	718.8	879.6	9524.8	11362.5	1014.4	980.3	3348.3	3204.5	2223.1	2306.5	876.7	1096.7
NCDO_0676	754.9	894	1240.9	1545.4	1301.7	2080.5	1061.7	989.4	833.7	860.6	1235.7	1227.5	796.2	548
NCDO_0677	1548.9	1922.2	1772.8	2481.2	2547.7	3702.1	1106.9	1004.7	1228.3	1110	2065.8	1926.1	692.9	668.5
NCDO_0678	187	196.1	395.4	341.2	189.7	137.9	408.9	370.6	194.8	253.1	199.4	110.7	392.7	261.8
NCDO_0679	401.2	545.8	609.5	691.9	463.6	478.6	877.9	697.2	493.7	385.3	529.8	337.9	967.1	393.9
NCDO_0680	479.7	461.8	920.6	880.2	196.6	178.5	1747.7	1461.6	436	440.8	464.4	444.7	263.1	257.5
NCDO_0681	116.9	151.3	162.3	132.9	141.8	150.9	254.1	158.8	146.9	123.1	129.4	83.7	154.2	233.7
NCDO_0682	642.3	563.1	1174.6	1435.1	679	730.7	951.5	857.1	2404.9	2247.4	632.2	638.7	1210.3	985.1
NCDO_0683	1005	1108.9	2910.8	2782.2	1060.1	1061.7	1773.7	1693.5	2438.6	2291.8	1036.7	1172.3	4026	2815.5
NCDO_0684	1323.8	1248.3	4020	5403.2	1564.9	2031.3	2822.9	2586	2819.1	2861.8	1776.1	1959.5	8940.7	8754.6
NCDO_0685	1471.8	1689.4	4118.9	6413.1	1924.6	2228.5	3566.9	3065.2	2832.6	3109.5	1881.4	2008.6	12996.2	12668.3
NCDO_0686	1053.7	1056.4	2382.9	3811.5	1082.6	1330.8	1793.9	1701.2	1596.6	1409.4	1164.5	1143.6	6762.3	8972.2
NCDO_0687	706.8	786.5	3017.7	3757.1	988.7	1176.1	2675.4	2204.5	1858.7	2022.5	998.7	918	11522.6	13966.1
NCDO_0688	120.5	175.1	212.2	241.7	95.3	193.9	215.3	237.6	237.9	216.9	121	87.5	211.7	193.7
NCDO_0689	530.8	721.8	644.6	1111.7	833.5	974.4	1342.3	831.9	905.9	916.9	735.5	684.3	932	769.2
NCDO_0690	61.9	110.6	161.4	109.6	134.2	120	120.6	118.7	70.2	106.5	107	99.2	254.4	146.2
NCDO_0691	67.2	92.1	129.5	72.3	89.9	60.6	122	108.4	108.8	101.7	73.2	85.3	125.5	91.7
NCDO_0692	84.9	110.1	124.6	88.2	169.5	186.2	97.6	70.2	78	93.7	145.4	80.3	191.1	155.8
NCDO_0693	62.9	67.4	203	152.6	76.1	110.8	447.5	240.6	92.4	57.4	56.4	61.4	324.5	163
NCDO_0694	206.9	239.5	189	219.6	473.1	519.7	193.3	187.3	228.8	261.6	304.1	240.4	231.5	277.7
NCDO_0695	533.3	422.6	434.9	453.5	988.9	739.1	290.9	314.9	979	981.2	544.1	610.3	348.8	311.2
NCDO_0696	343.1	307.9	276.5	257.6	347.4	294.8	364.7	288.2	319.9	350.6	320	276.4	262.1	251
NCDO_0697	342.1	358	259.9	272.2	352.3	376	365.8	226.6	376.2	314.2	387.2	406.3	386.7	290.4
NCDO_0698	80	138	202.6	77.8	100.3	75.4	151.7	214.2	47.1	45.5	107.7	74.7	163.5	108
NCDO_0699	4407	4328.9	3241	2864.3	1842.1	1640.5	6186.8	6288.2	4189.3	3906.6	4199.9	4811.9	7619.4	7584.6
NCDO_0700	1172.1	1069.9	2537.5	1580.9	1882.7	1574.5	1362.1	1701.7	2514.7	2629.1	1184	1189.2	1197.6	1189.2
NCDO_0701	202.3	233.4	650	401.3	198.7	222.5	176.4	231.7	315.4	270.1	221.3	182.2	178.2	198.1
NCDO_0702	315.1	264	967.8	216.6	346.3	188.7	202.4	371.9	159.1	209.7	241.4	280.9	84.5	90.7
NCDO_0703	4591.4	4612.3	6391.4	2804.6	6126.6	4387.3	4979.7	7311.3	837.6	782.7	3010.6	3945.1	7600.3	9279.9
NCDO_0704	10986.3	10321.3	8650.1	5901.8	13746.1	10758.1	10020.3	12156.4	1481.7	1233.5	7024.8	9285.1	12451.8	16000.9
NCDO_0705	19046.6	20042.3	12801.7	11072.4	22324.1	20040.2	22640.5	28402.7	2443.4	2683.2	14814.9	17887.9	20422.4	21535.2
NCDO_0706	2115	1889	3509.5	4716.3	1830.4	2044.4	1551.9	1509.9	3714.3	3570.6	2410.3	2725.9	589.3	672.7
NCDO_0707	1556.6	1487.7	3019.7	2231.7	1201.6	1178.5	1869	1984.2	2365.9	2129.6	1556.3	1631.5	1167.3	1275.8
NCDO_0708	3878.5	3754	4891.1	5092.5	2583.2	2404.9	3967.7	4147.6	4036	4475.3	4360.4	4864.1	2758.5	2614.1
NCDO_0709	7818.2	7496.1	3762.7	6050.8	4747.8	5099.7	5007.2	4618.5	10077	9306.9	9652.2	10119.7	4107.3	4455.8
NCDO_0710	1132.2	959.1	885.9	920.8	742.5	667.7	883.3	968.4	1586.2	1567.5	1084.3	982.8	804.9	692
NCDO_0711	53.7	85.3	93.1	65.4	114.1	92	79.7	52.3	77.7	44.3	67.6	64.4	115.1	76.5
NCDO_0712	265.4	353.1	390.1	383.7	347.9	359.6	421.6	359.1	200.7	240.1	327.8	363.9	595.5	358.1
NCDO_0713	128.2	158.8	182.9	201	185	275.5	300.2	190.3	100.6	65.6	189	153.8	299.1	209.3
NCDO_0714	221	343.6	280.5	316.9	402.4	485.6	609.3	404.9	227	152.1	366.2	286.6	486.5	527.3
NCDO_0715	148.1	230.5	218.6	171.1	242.2	334.5	374.9	227.2	111.5	86.8	209.6	132.3	280.7	248.2
NCDO_0716	111	167.5	185	149.6	215	230.4	240.3	151.1	80.6	90.4	161.4	170.1	312.2	250.5
NCDO_0717	62.5	28.7	95.7	77.5	140.2	70.9	104.5	73.6	39.6	45.9	61.3	74.8	138.5	135.5
NCDO_0718	86.2	102.7	162.3	168.1	177.5	155.9	196.8	136.1	96.4	43.3	169	119.1	205.3	150.3
NCDO_0719	42	81.2	100.2	48.1	77.1	89.8	125.7	56.1	23.4	17.6	37.7	40.7	93.5	96.6
NCDO_0720	153.1	127.9	137.5	150.3	145	200.2	173	80.2	75.5	59.7	123.5	111.1	190.5	203.4
NCDO_0721	129.9	136.7	149.7	156.9	183	203.1	197.8	112.7	130.1	72.7	169.3	138.9	237.4	416.7
NCDO_0722	162.7	239.7	265.2	288.9	305.6	362.2	407.3	233.8	146.6	112.2	282	233.2	497.3	390.7
NCDO_0723	41.9	59	97.7	75.3	98.8	83	136.4	78.8	29.2	43.1	65.8	38.1	86.1	84.6
NCDO_0724	249.3	250	273.6	325.6	337.5	471.1	606	300.8	185.6	156.6	293.7	319.3	480.9	516
NCDO_0725	222.2	225	260.9	265.6	317.3	370.4	513.7	234.6	142.6	121.6	276.9	235.9	369.7	441.4
NCDO_0726	201.5	220.4	222.5	262.8	284.6	344.5	314.7	234.5	152.3	108.7	257.1	214.2	294.4	249.3
NCDO_0727	108.9	129.1	137	88.7	117.5	96.1	47.2	107.8	103.5	30.9	109.1	177.4	180.5	112.2
NCDO_0728	290.2	285.3	219.5	187.2	247.8	375.1	325.5	167.7	173.5	128.6	369.5	241.3	292.2	233.7
NCDO_0729	1583	1569.4	2267.5	856	1316.5	1124.7	1669.5	1999.3	1229.6	1071.6	1206.2	1097.8	1709.3	1787
NCDO_0730	670.6	659.7	431.5	398.4	373.2	398.8	733.5	512.9	453.8	456.8	542.8	459.2	634.4	656.9
NCDO_0731	130.7	168.1	167.5	190.4	243.6	408.4	274.9	182	98	144.7	192.5	221.6	278.9	319.6
NCDO_0732	70.3	126	153.5	122.2	132	143.2	149.7	133	48.9	60.3	84.4	97.8	153.8	158.7
NCDO_0733	105.9	190.8	131	138.4	243.9	277.6	210.4	193.2	140.5	131.5	166.2	180.6	182.8	231
NCDO_0734	211.9	327.4	267.5	307.9	307.4	404.6	465.2	339.5	245.9	275.9	433.7	391.1	451.9	485
NCDO_0735	545.4	605.9	509.8	444.3	525.3	495	754.6	723.4	253.8	250	606.6	570.9	649.9	688
NCDO_0736	823.1	785.1	1450.9	1375.1	957.1	982.9	929.9	906.2	832.3	985.8	1133.1	1137.9	1005.9	1205.7
NCDO_0737	855.4	953.8	1552	1155.5	973.3	919.8	695	919	761.3	826	880.9	863.7	861.9	971.9
NCDO_0738	689.6	720.3	1324.5	759.7	906.8	739.3	772.1	797.5	573.1	530.1	679.3	745.8	797.7	942.6
NCDO_0739	216	303.7	624.5	639	241	216	274.8	274	280.4	248.3	269.4	235.4	282	190.7
NCDO_0740	93.7	121.2	173.7	159.6	280.7	315.3	218.3	151.1	70.6	63.5	124.1	70.5	240.6	233.5
NCDO_0741	89.8	178.3	215.6	180.5	370	451.7	247.7	118.5	89.6	103.7	221.4	119.7	419.8	383.3
NCDO_0742	80.7	136.7	157.8	166.7	334.4	369.3	184.2	126.7	62.7	74.9	128.7	78.1	215.3	282.2
NCDO_0743	79.2	73.1	105.9	119.6	440.7	419.3	151.4	108.7	29.9	53.9	79.8	40	254.7	273.3
NCDO_0744	160	195.9	183.3	108.6	665.8	549.5	172.3	126.4	45.4	57.1	148.9	66.4	221.4	245.1
NCDO_0745	870.5	885.7	243.2	300.7	1631.4	1737.6	473.4	491.6	117.8	112	985.4	975.6	523.3	577.5
NCDO_0746	7056.6	5755.6	7283.9	7679.4	3696.4	3347.7	10575.8	10573.8	6877.8	7314	6334.2	7703.3	13064.8	13799.3
NCDO_0747	8204.1	6936.1	9456.9	9465.1	3761	3702.8	13101.4	13170.8	10348.3	11720.9	8090.1	9760.1	17743.6	18582.2
NCDO_0748	5176.2	7396.9	1206.8	1571.5	1368.8	2471	2068.8	1559.5	2279.4	819.6	2484.3	2054.7	839.5	1594.2
NCDO_0749	2303.1	1615.3	3169	1926.8	911.6	825.2	1588.2	1787.4	2872.2	2519.4	1523.3	1975.3	266	290.5
NCDO_0750	499.1	616.5	1515.2	1052.9	328.7	421.5	872.1	817.2	1401.3	1344.9	778.3	797.1	309.1	69.1
NCDO_0751	31394.6	28565.5	60348.3	29846.8	27680	16948	31694.5	45368.9	66401.2	57466.3	26432.1	29518.1	21741.2	13783.9
NCDO_0752	3284.7	3037.7	2193	2244.5	2727.2	2461.5	2389.4	2638.4	3258.5	2959.6	2831.1	2851.1	3359.4	3555.6
NCDO_0753	2436.4	3246.8	2143.7	2826.2	2884.4	3800.2	1644	1608.9	3086.6	3204.7	3857.6	3295.6	2076.3	2452.4
NCDO_0754	9587.3	9303	6392.3	11546.4	4343.9	6405.9	3160	2753.9	28623.6	25927.6	14427.9	15245.5	3329.1	2786.6
NCDO_0755	6938.8	5837.2	3659	4685.1	5303.1	5874	8989.4	10191.5	3251	3952	6843.9	6454.3	5974.6	6568.1
NCDO_0756	12190.9	11667.6	5852.9	7769.4	8943.5	8524	11331.8	11457.1	14764.8	14166.4	13035.8	14152.4	9561.7	9940.9
NCDO_0757	6.2	15.6	56.9	14.7	42.2	17.4	6.6	0	3.1	17.8	29	6	45.9	32.9
NCDO_0758	4171.1	3822.5	3824.6	5027.7	4445.4	4428	4034.8	4206.3	4376	4319.3	4423.2	4240.9	4372.5	5008.8
NCDO_0759	1809.6	1594	3280	3563.3	1546.2	1709.8	1712.4	1699.4	1978.2	2042.2	2255.6	2134.6	1295.8	1470.7
NCDO_0760	10508.2	7910.7	11472.6	10953.9	9427.4	7737	4161.2	4310.2	15358.2	12036.1	10036.2	11368.5	4067.8	3681
NCDO_0761	2053.7	1976.5	1717.6	1936.4	1925.2	2013.2	2024.6	2353.6	1286.5	1437.5	2584.4	2883.7	3599.1	3686
NCDO_0762	2028.5	1708.9	1505.5	2017.1	2047.7	2065.5	1814.1	1784.4	1385.8	1809.4	2158.9	2722.9	3182.5	3190.6
NCDO_0763	1986.3	1781.3	1443.5	1578.3	2069.3	2141.1	1720.1	1818.2	1410.1	1513.8	2141.8	2296.2	1747.3	1861.3
NCDO_0764	2826.3	2837.8	1570.7	1214.9	2367.4	2102.4	2441.3	2603.3	3256.2	3014.3	2499.6	2467.8	1112.3	854.4
NCDO_0765	1969.8	2085.1	4104.1	2691.3	1952.2	1237.9	2406.3	2901.2	4321.2	5717.4	2351.2	3088.6	2269.5	2437.4
NCDO_0766	2286	2203.9	1506.1	924.9	2705.1	1872.1	1919.9	2541.8	750.1	659.9	1331.4	1333.4	1777.1	1770.1
NCDO_0767	2417.5	2601	2239.2	1660.5	1558.3	1251	1578.8	1966	3845.6	3629.2	2515.2	2952.2	641.7	595.8
NCDO_0768	1212.5	1223.9	2759	1590.8	1415.9	1090	1272.3	1351.4	1737	1941.9	1197.6	1424.9	1374.8	1499.1
NCDO_0769	124.2	106.1	158	86.1	97	99.7	58.9	21.9	197.4	234.9	106.2	31.1	138.7	81.5
NCDO_0770	13224.9	14150.5	6637.8	5098	6451.5	5588.9	4034.6	4286.3	27911.7	25943.2	18173.8	15152.5	2013.9	2514.1
NCDO_0771	477.8	538.3	337.9	274.1	521.7	612.7	483.3	458.3	175.4	179.9	526.2	380.8	580.9	674.6
NCDO_0772	617.3	634.4	611.6	602.6	601.8	558.3	509.7	507.7	360.7	387.4	752.4	942.4	343.4	394.5
NCDO_0773	226.9	178.9	267.4	184.3	151.4	141	232.9	141.4	102.7	161.7	152.5	120	287.1	269.7
NCDO_0774	226.9	251.2	360.7	238.3	257.3	200.3	200.8	270.8	194.5	167.7	190	188.9	555.2	519.3
NCDO_0775	467.3	656.1	560.7	520.5	479.1	483.8	554.6	595.4	336.8	436.2	509.6	571.3	1246.9	1200.4
NCDO_0776	2099.1	2054.8	1881.2	1588.7	1561.8	1423.6	1691.2	1853.7	2103.9	1869.5	2060.9	2143	1720.7	1419.5
NCDO_0777	2499.2	2367.1	2496.6	2295.5	1995.1	1722.3	2378	2536.3	2801	2665.3	2556.4	2806.1	1653.5	1214.2
NCDO_0778	3171.6	2574.4	2736	2766.7	1105.1	1093.8	1176.3	1216.6	5533.2	5918.9	2583.4	2522.9	1247.2	1223.4
NCDO_0779	1546.1	1994.7	1642.4	1468.5	2118.1	2055.9	2386.7	2406.1	493	570.3	971.6	911.7	9968.5	10859.7
NCDO_0780	1534.3	1099.9	1371.5	1392.9	1919.2	1692.2	1708.4	1283.9	1830.4	1786.9	1345.3	1306.1	2221.9	1929.3
NCDO_0781	1455.7	1235	1342	1046.2	1822.7	1511.3	1187.5	1324.8	2096.1	1821.8	1162.1	1154.8	1723.8	1480.2
NCDO_0782	1854.9	1573.3	1573.6	1887.7	2821.4	2951.5	1705.3	1838.4	3314.8	3403.1	1962.8	2036.9	2136.6	1815.7
NCDO_0783	3646.3	3986.4	3460.7	3395.5	3740.1	3985.8	4079.6	4209.9	7238.5	6870.8	3677.2	3195	3184.2	3219
NCDO_0784	4764.5	4276.9	3197.6	4626.5	5471.6	6277.4	6274.7	5637.3	5148	6298	4689	4742.8	7039.8	6943.2
NCDO_0785	759.3	651.5	745.5	960.2	545.6	700.3	1384.3	1369.6	198.7	245.5	334.8	358.4	1941.4	1461.5
NCDO_0786	567.1	452.2	645.7	937.9	534.9	621.6	1253.7	1374.5	87.9	95.6	224	247.5	1468	1153.5
NCDO_0787	360.6	225.9	316.4	501.7	370.8	461.3	653.2	682.4	55.2	56.2	107.6	120.2	735.9	724
NCDO_0788	543.5	333.2	433.8	717.5	682.2	869.5	1301.5	1425.9	73.6	83.1	176.7	181.2	1455.5	1331.2
NCDO_0789	351.5	236.6	308	373.7	448.9	562.6	572	771.5	42.6	43.6	70.1	92.3	788.3	738.5
NCDO_0790	1203.5	854.5	920.1	1009.2	1438.4	1634.1	1657.1	1814.9	265.1	272.8	469.4	457.1	2506.6	2461.6
NCDO_0791	3613.9	2711.7	2173.4	2059.8	4311.1	3754	4886	5914.5	599.9	610.8	1433.6	1525.3	7095.3	6072.5
NCDO_0792	664.3	680.5	690.8	629.9	863.7	899.9	1071.3	1173.5	224.1	199.1	369	427.8	1562.5	1696.8
NCDO_0793	427.2	408.1	601.8	401.2	493.3	458.2	547.5	670.6	118.1	74.1	180.2	196.8	915.8	902.1
NCDO_0794	85.8	120.2	165.5	105.1	136.2	150.6	143.8	75.6	64.9	26.2	140.2	48.5	157.7	120.1
NCDO_0795	149.1	218.7	250.8	227.5	165.3	179.5	322.3	169.8	103.1	99.5	161.2	102.2	221.7	274.5
NCDO_0796	132.8	175.5	200.2	159.9	175.1	188.5	258.7	156.3	95.4	76.1	142.7	122.4	192.3	167.2
NCDO_0797	106.3	140.2	152.9	151.9	149.5	166.2	183.6	106.9	76	56.1	146.9	114.6	183.5	183.4
NCDO_0798	50.8	104.6	134.9	179.2	52.3	76.5	165.7	116.5	50.5	72.4	149	146	298.8	147.4
NCDO_0799	79.1	168.8	169.2	161.4	116.3	96.2	220	97.8	67.8	63.6	125.3	159.7	306.5	132.6
NCDO_0800	131.6	165.4	191.6	158.1	129.5	123.8	234.9	113.9	97.5	134.8	172.2	138	242.5	217.4
NCDO_0801	99.3	137.7	161.7	136	162.9	130.6	201.3	115.1	95.1	80	133.5	139.4	288.1	287.1
NCDO_0802	525.4	468	542.4	554.4	412.6	489.8	1078	940.5	403.2	447.5	681.1	641.8	675.9	525.8
NCDO_0803	174.8	362.2	402.2	345.2	269.2	371.3	287.7	269.1	154.9	144.1	400.2	141.6	619.8	340.3
NCDO_0804	15148	13884.7	9892.3	10575.6	12358.5	9409.3	14605.5	16712.5	13522.2	10872.2	11333.3	12922.3	16159.6	17414.8
NCDO_0805	148.5	223.7	182.9	186.6	174.8	188.7	223.5	182	109.6	119	292.3	202.6	400.7	359.5
NCDO_0806	65.5	76.7	88	76.4	63.4	75.5	82.7	64.2	43.3	52.2	87.4	64.1	125.5	187.6
NCDO_0807	165.6	235.4	203.1	157.8	129.3	223.2	224.9	168.1	87.1	125.2	246.2	141.6	299.9	270
NCDO_0808	91.5	140.1	152.4	113.9	84.7	113.7	203.1	137.9	62.9	63.2	111.8	140.2	198.1	234
NCDO_0809	220.4	350.4	247.3	253.3	230	280.9	320	255.5	115.1	153.4	325.9	247.9	351.6	510.5
NCDO_0810	135.6	264.9	222.2	277.6	163.7	217.8	376.5	205.7	115.3	149.4	216.1	161.3	409.3	442
NCDO_0811	137.3	306.7	254.5	224.9	197.8	212.5	365.3	200.9	85	120.5	257.1	303	256.1	383.9
NCDO_0812	104.8	176	163.4	150	92.4	139.6	138.2	167.5	75.4	111.6	208.4	195.7	335.8	247.9
NCDO_0813	187.1	330.4	253	387.7	200	277.8	464.8	247.4	134.7	172.7	456.1	386.6	641.8	625.3
NCDO_0814	126.6	206.9	189	202.6	182.9	237.8	234.3	152.7	77	128.7	235.2	230.6	354.9	406.1
NCDO_0815	161.4	267.4	263.2	234.5	202.3	250	299.7	256.6	87.2	111.4	257.1	293.2	408.5	378.3
NCDO_0816	126.2	207.5	215.1	228.3	184.5	192.4	274.5	213.6	86.4	106.1	215.4	175.3	305.3	317.7
NCDO_0817	71.2	93.9	101.2	77.3	59.7	102.2	67.5	35.1	44.5	52	59.8	69.4	74.3	74.4
NCDO_0818	113.2	172.5	168.9	158.3	143.9	146.9	193.4	151.9	84.7	98.7	174	126.9	294.4	248.3
NCDO_0819	56	123.6	131.9	98.9	131.1	126	179	114.1	50.8	119.1	178.7	132.9	276.2	253.4
NCDO_0820	160.3	238.2	217.6	206.4	217.7	180.2	192.3	162.9	79.3	149.8	178	190.6	349.4	363.8
NCDO_0821	94.8	137.6	152.5	137.5	142.1	146.9	140.9	106.9	58	77.7	139.7	149.2	210.3	315.4
NCDO_0822	3871.3	3427.1	3882.9	3834.6	3027.2	2979.4	2002	2276.4	7745.6	7568.1	4166.5	4488.6	1307.4	1027.5
NCDO_0823	1818.8	1986.4	1160	1359.1	1740.7	2004.9	1579.4	1678.6	1271.2	1204.7	1819.2	1516	1333.9	1122.8
NCDO_0824	998.7	950.1	1027.6	971.9	1060.4	1053.7	1064.8	1022.7	937.8	924.7	1086.7	1004.7	869.3	794.1
NCDO_0825	2657	2917.4	1424.3	1530.5	1759.1	1845.1	1569.8	1784.9	680.6	734.8	3157.9	3551.9	1121	1323.9
NCDO_0826	610.3	601.1	989.4	750.6	851.2	700.7	333.4	299.2	868.5	740.3	676.3	808.2	218.2	266.2
NCDO_0827	492.4	778.1	391.1	399.3	604.4	618	540.5	367.3	220.1	160	722.4	821.4	755.3	857.8
NCDO_0828	98.2	144.6	149.3	124.7	273	278	170.1	141.5	41.7	62.6	121.2	130.9	193	238.3
NCDO_0829	80.9	100.3	115.2	78.2	238.1	230.3	131.8	109.2	38.3	36.7	86	89.8	159	171.2
NCDO_0830	75.2	120.1	146.6	92	196.3	196.8	190.3	88	57.1	41.6	121.9	83.5	179.4	208
NCDO_0831	28.9	60.2	78.6	75.3	105.1	116.6	59.3	58.2	23.6	17.2	41.5	34.8	100.6	93.4
NCDO_0832	66.8	91.1	140.3	85.6	172.6	144.7	124.4	100.9	34.8	28.8	77.3	59.3	174.7	188.5
NCDO_0833	103.2	70.4	108.2	111.8	223.8	273.5	131.5	141.1	36.8	41.3	98.6	68.1	182.7	273.5
NCDO_0834	37.2	34.8	63	17.1	98.9	85.7	42.1	13.8	29.2	23.2	40.1	24.4	76.7	100.3
NCDO_0835	114.6	152.7	165.7	144.2	251.4	279.1	167.5	131.4	80.2	71.6	122	91.2	181.3	160.5
NCDO_0836	77.2	119.8	154.6	134.4	219	239.2	137.4	168.2	67	65.4	49.4	68	180.9	88.3
NCDO_0837	107.6	138.9	133.2	107.5	249.2	290.1	167.2	131.4	69.9	92.5	128.6	86.1	248.9	234.9
NCDO_0838	2580.9	2402.3	4666.5	2895	2785.1	2088.4	3785	4455.2	1422.9	1325.4	2122.4	2360.1	6335.8	5689.9
NCDO_0839	504.3	478.3	753.1	458.3	592.3	324.9	528.2	616.5	1006.9	1017.7	466.3	567.1	398.6	359.4
NCDO_0840	12729.3	14381	8699.1	9735.9	7854.6	7331.2	14441.3	14940.3	6807.8	6529.7	10857.9	11964.2	7175.8	6499.8
NCDO_0841	980.4	953.8	777.3	1230.1	620	713.7	2346.4	2186.1	1508.8	1705	1236.8	1218.8	1366.3	1916.1
NCDO_0842	3183	3100.6	1916.3	3754.3	1703.1	2468.7	8038.6	6850.6	3544.3	3959.3	3287.8	3190.2	5872.6	8386
NCDO_0843	3344.4	3283.5	2148.4	3793.9	1768.9	2755.6	7126.6	6344.1	3441.4	3794.8	3336.8	3478.8	5781.4	7827.8
NCDO_0844	5993.8	4790.3	2022	2532.2	4748	4264.7	7680.4	7340.3	11115.9	10582.7	5878.4	5460.9	7044.6	3566.5
NCDO_0845	741.9	727.4	792.7	586.4	1308.4	992.8	1240.1	1320.2	1975.2	1853.1	629.4	659.1	991.1	713.7
NCDO_0846	2768.7	2406.8	4873.1	3414.2	2468.9	2107.4	1916.1	2114.4	4659.1	4241.9	2498	2893.7	2294	2011.7
NCDO_0847	214.4	243.2	239.1	259.4	305.3	326.3	298	151.1	128.2	144.6	285.1	234.1	315.3	268.7
NCDO_0848	8152.6	7619.9	7250.5	9807.8	6039.8	6524.6	10618.4	10485.9	9727	11497.7	10068.8	10260.3	12042.4	13629.4
NCDO_0849	289.3	289.8	241.7	148.1	276.5	289.9	387.3	349.6	415.7	418.7	227.5	200.1	378	370.4
NCDO_0850	239.9	255	457.6	228	333.3	277.8	375.9	460.1	267.2	188.9	203	168	366.4	356.5
NCDO_0851	713.4	715.2	719	748.5	435.6	585.4	736	708.8	832.5	800.4	819.4	877.1	338.6	376.1
NCDO_0852	90.6	113.5	231.7	143.9	109.7	82.4	137	138.1	95.8	72.6	80.9	91.1	195	91.3
NCDO_0853	3605.4	3120.7	1171.6	2096.2	2907	4078.8	1951	1818.2	5667.8	5439.1	4963.3	4561.5	1788.7	1970.9
NCDO_0854	2744	2329	869.4	1534.8	2106.4	3159.2	1909.2	1530.8	3602.9	4180	3445.4	2687.1	2027.5	2059.3
NCDO_0855	2455.8	2296.2	1026.2	1728.4	1907.6	2423.9	2236.8	2152.9	2691.5	3202.8	3226.4	3205.3	1847.1	1948.6
NCDO_0856	2330.2	2079.5	1164.2	1310.4	2052	2100.9	1934.4	1935.7	2522.9	2630.1	2536.8	2576.8	2196.8	2531.5
NCDO_0857	390.2	423.4	238.2	181	1711	1462.3	404	484.2	354.1	360.4	416.4	355.7	529.5	552.4
NCDO_0858	908	867.8	405.9	483	4259	4143.7	861.5	817.6	1234.4	1332.6	1201.8	1629.6	929.9	997.9
NCDO_0859	377.1	481.8	472.8	446	449.7	514.6	394.2	380.2	240.4	232.3	481.2	296.5	535.5	529.8
NCDO_0860	567.5	1488	3033.8	4063.5	1262.6	2251.5	20589.3	23191.6	1034.9	1096.8	633.6	785.6	13505.9	12820.5
NCDO_0861	354	825.1	2865.8	2355.6	797.6	1123.5	8673.3	10870.3	487.5	472.5	300.1	369.3	9929.9	9129.3
NCDO_0862	730.5	1730.8	4489.1	5773.9	1176.7	2324.1	19954.4	25517.2	731.9	717.8	422.1	460.4	16362	17965.1
NCDO_0863	1276.7	2738.8	9003.3	11538.4	2899.3	4513.8	33862.3	35330.5	1538.1	1770.6	813.4	1070.8	39422.8	41187
NCDO_0864	716.4	1909.4	6581.4	7901.9	1615.2	2923.2	18798.9	21861.9	785	874.9	501.9	500	21179.9	22270.5
NCDO_0865	158.3	228	232.3	244.3	226.4	261.4	272.9	196.3	185.8	197.4	212.2	199.3	245.2	189.7
NCDO_0866	182.5	102.1	508.2	542.7	194.8	224.5	137.6	134.3	514	406	206.5	178.4	105.3	76.3
NCDO_0867	382.6	273.8	853.1	647.1	228.2	255	167.1	105.3	431	475.3	399.4	258.6	102.8	155.6
NCDO_0868	518.1	506.1	584.7	344.3	1215.3	919	253.8	264.4	685	638	402.9	388.8	197.7	148.6
NCDO_0869	198.5	307	424	346	869.4	760.6	182.6	190.2	577.6	531.6	272.3	357.7	239.6	230.5
NCDO_0870	316.7	419.8	1033.4	959	519.1	399.5	314.9	328.5	725.7	742.5	319.8	269.8	321.4	245.3
NCDO_0871	50.2	70.9	166	178.8	177.3	183	109.3	83.6	81.2	80.8	85.5	55.6	335.6	262.3
NCDO_0872	85.3	109.3	197.5	251	189.6	182	223.9	192.5	80.6	79.4	96.5	83.7	750.4	648.5
NCDO_0873	55.9	71.9	190.7	164.1	133.4	130.8	304.6	332	35.5	37.4	51.3	45.2	645.2	531.3
NCDO_0874	30.1	56.2	103.6	95.6	89.7	90.9	310	231.5	15.1	24.6	28.9	28.2	418.5	390.9
NCDO_0875	33.8	52.4	156.3	156	93.8	98.3	892.9	717.4	42.6	31.9	46	26.7	545.7	484.8
NCDO_0876	445.3	355.2	272.3	334.5	660.4	822.7	615.2	534.3	395.6	337.1	505.6	400.9	1069.3	615.6
NCDO_0877	177.9	207.9	237.5	234.4	424.7	391.7	419.8	410.7	199	202.5	221	138.6	558.2	550.9
NCDO_0878	272.4	273.2	337.6	338.8	700.8	649.6	556.9	709.8	299	345.2	367.5	284.9	842.6	738.2
NCDO_0879	487.9	426.1	446.1	490	995.6	1109	840.8	653.6	495.2	600.6	610.9	511.5	1168.1	1108.7
NCDO_0880	145.1	124.2	153.4	152.1	323.4	347.5	266.5	240.7	159.7	168	205.7	124.6	382.1	306.1
NCDO_0881	114.2	127.7	185.7	118.8	358.1	312.2	60.2	62.6	34	38.9	121.3	107.3	101.6	103
NCDO_0882	313.9	327.8	546.4	730.2	1346.9	1543	252.3	218	263.3	399.1	529.1	448.9	161.9	168.8
NCDO_0883	193	251.1	299.3	283.8	248.6	313.3	305.7	235.1	131.6	151.3	246	149.3	351.4	312.8
NCDO_0884	2900.7	2748.7	2599.4	2142.7	1688.3	1363.6	2236.2	2656.7	3696.7	3470.5	2577.9	2910.1	1558.8	1589.4
NCDO_0885	102.1	119.3	136.6	114.3	172	154.6	202	113.1	61.7	57	86.6	56.6	133.3	129.3
NCDO_0886	170.6	162	212.6	176.9	329.5	333.8	250	207.4	138.3	131.6	179.2	162.9	186.6	162.9
NCDO_0887	187.8	222.3	184.7	277.2	496.5	668.8	358.5	224.2	156.9	153.8	261	177	198	273.9
NCDO_0888	704.6	775.4	438.3	691.1	2344.3	3737.5	1221.6	801.5	696.9	911.5	930.3	809.5	1129.6	1325.9
NCDO_0889	437.4	557.5	251.7	406.2	1597.9	2544.7	705.3	593	461.2	586.5	586.9	467	854	1083
NCDO_0890	250.2	320.1	218.3	220.8	1173.5	1459.4	396.1	280.5	335.3	414.1	281.4	262.5	841.7	881.5
NCDO_0891	333	396.7	351.4	300.5	429.6	369.9	484.5	532.2	421.1	400.6	378.3	395	577.9	544.1
NCDO_0892	1251	1264.7	633.3	1043.7	648.5	951.1	1509.9	1439.4	836	1024.7	1165.7	927.4	1500.8	1269.8
NCDO_0893	428.4	332.9	429.3	319	257.1	268.4	515.3	737.1	424.2	436.1	371	372.2	312.1	243.5
NCDO_0894	591.7	493.4	524.1	312.2	463.7	394.6	589.9	686.1	499.1	481.7	487.9	549.4	453.5	413.5
NCDO_0895	2088.1	2163.3	3149.6	2551.4	1431.7	1369.8	3275.3	3679.9	8969.2	7991.8	2259	2243.5	2382.2	2635.7
NCDO_0896	3889.6	3300.3	10123.4	8332.5	4471.6	3969.5	6218.7	7004.9	8095.1	7661	3558.4	3896.9	7309.2	4828.4
NCDO_0897	1690.2	1678.5	1725.2	1764.3	1531.1	1598.2	2062.1	2076.5	1551.3	1544.4	1937.7	2101.4	3072.1	3277.1
NCDO_0898	4182.8	4431.2	2097.8	3391.6	2449.4	3554.9	3165.2	3323.6	2624.6	2092.5	4396.2	3870.9	4336.3	5166.1
NCDO_0899	1028.3	989.2	995	1193.9	979.4	1097.1	1316.7	1332.3	1033.8	1109.2	1287.1	1299.4	1980.5	2229.2
NCDO_0900	6.5	38.8	85.3	28.6	20.2	39.2	80.2	21.1	39.2	36.5	12.6	5.3	52.4	26.8
NCDO_0901	96.4	128.6	334.3	316.3	202.1	216.2	273.2	195	752.8	919.5	108.5	91.6	502	480.4
NCDO_0902	133.8	140.6	290.9	224.5	200.5	217.5	258.4	219.4	709.4	723	147.1	116.4	479.4	518.2
NCDO_0903	1599.3	1639.9	1893.9	1650.4	1925.2	1557.3	963.8	982.6	2231.2	2000.7	1617.2	1535.1	577.3	585.3
NCDO_0904	3301.2	3145.5	2571.5	3109.6	2993.9	3027.4	4031.5	4052.7	3749	3584.4	3175.6	3595.1	4885.1	4728.7
NCDO_0905	3183.5	2993.8	2522.8	3168.7	2768.2	3074.6	4245	4147	4078.6	4330.3	3971.9	4060.4	3132.7	3231.3
NCDO_0906	1960.7	1564.7	1462	2293.5	2266.1	2723.2	3113.3	3072.2	1610.8	1756.9	1754.5	1729.9	5126	5589.7
NCDO_0907	1653.5	1374.6	1036.4	1840.9	1690.4	2405.3	3166.6	2556	1356.8	1714.8	1506.7	1465.9	4356	4802.1
NCDO_0908	6268.4	7144.3	5619.7	6194.5	4142.2	4773.5	5871.5	6262.8	6045.3	6346	7712.7	7602.7	5604.4	6057.1
NCDO_0909	6702.4	6452.8	5757.1	6148.1	4159.5	4468.7	5809.8	5701.7	6576.1	6592	6504.8	6816	3568.6	2987.6
NCDO_0910	4036.5	3436.6	2787.4	3589.3	2563.9	2757.5	4258.7	4007.3	4471.2	4862.5	5015.4	5233.2	2683.3	2848.9
NCDO_0911	2568.8	2439.9	2582	3042.6	1978	1986.6	2735.2	2882.8	3908.8	3853.7	3228.4	3209.5	1360.8	1322.2
NCDO_0912	1287.4	1232.3	817.7	805.2	1206.5	1118.4	1390.5	1583.3	1276.4	1408	1182	1101.5	1469.1	1454.9
NCDO_0913	2439	2118.2	1204.8	1873.8	2247.8	2379.4	2908.5	2756.8	3203.4	3129.3	2707.9	2704.8	1789.7	1686.5
NCDO_0914	2103.2	1917.1	2639.2	2740	1043.2	1103.1	1829.8	1477	916.9	983	1802.6	1532.5	1976	2070.6
NCDO_0915	61467.5	55000.9	99917.9	67444.5	39654.5	26403.7	33272.8	45022.1	28884.6	23551.1	55667.7	63171.7	51927.7	52142.8
NCDO_0916	2643.4	2511.6	1823.5	2440.6	2544.4	2989.8	3096.5	3016.8	6088.7	6921.8	3376.8	2991	3204.1	3914.7
NCDO_0917	8070.6	7114.2	4403.5	5310	5763.2	6035.8	5497.6	5726.7	11651.6	12098.8	8682.7	8530.7	4511.2	5006.9
NCDO_0918	3548.3	3252.4	5205.1	3476.5	2443.5	1816.7	3324.1	3683.2	5193.7	4467.4	3217.8	3489	2415.2	1661.1
NCDO_0919	843.2	846.7	2443.4	1609	1394.1	912.9	887.1	1335.3	926.1	784.2	588.3	658.5	1219.8	963.4
NCDO_0920	124.6	243.9	227.8	265.3	263.7	281.4	272.8	153.7	246.4	213.9	228.8	142.4	299.1	291.3
NCDO_0921	5834.3	5145.6	3908.5	4581.9	2568.2	2257.5	3582.6	3906	5845.4	5470.2	6305.1	6293.4	1848.4	1604.1
NCDO_0922	36.3	75.1	98.8	38.8	71.7	67.4	59.6	54.8	30.8	46.4	46	19.8	108.9	69.5
NCDO_0923	86.2	162.6	180.9	96.5	136.3	180.5	107.1	103.7	60.7	101	66.3	140.7	174.1	170.7
NCDO_0924	100.4	122.4	152.8	123.1	211	210	125.2	108.7	99.8	115.4	127.9	94.8	197.7	188.8
NCDO_0925	90.3	100.5	129.3	92.9	197.2	245.9	114.3	50.6	84.1	92.9	109.6	82.6	215.5	239.3
NCDO_0926	56.5	72	103.1	63.3	188.7	173.6	67.5	38.4	40.7	34.4	89.1	48.7	145.9	182.7
NCDO_0927	45.6	51.1	101.7	58.3	99.8	96.1	62.3	25	32.8	33.1	79	17.6	94.5	133.1
NCDO_0928	85.9	200.3	213	210.6	290	389.7	207	109.6	57	57.3	200.6	86.6	221.4	181.3
NCDO_0929	83.7	145.1	157	187.5	214.7	293	156.6	75.6	44.9	44.6	137.1	88.9	174.2	125.7
NCDO_0930	21.8	80.7	100.3	95.5	87.3	77.9	112.5	47.3	20.2	21	43.8	71.8	146.1	235.2
NCDO_0931	108.4	121.9	202.7	157.7	119.7	114.3	111.2	98.6	131.9	132	91.5	127.1	100.1	100.9
NCDO_0932	1186.7	1150.2	1287	1545.5	686.4	809.5	928.2	903.3	907.9	926.2	1279.4	1179.5	930.7	914.2
NCDO_0933	5114.9	4958.5	6144.2	8729.8	2506.5	3075.8	4306.2	4258	4404.5	4869.6	6728.7	6532	4029.3	4435.6
NCDO_0934	2047.5	1877.2	1364.1	1317.3	1322.8	1250.8	2004.3	2080.1	2545.2	2694.4	2149.7	2271.2	2764.7	3197.2
NCDO_0935	4130.2	3810.6	1644.6	2360.4	2165	2799.2	3762.6	3763.7	4248.5	4264.8	4375.6	4153.1	3764.3	4327.5
NCDO_0936	3242	3019.7	1776.9	1841.6	2476	2417	3165.8	3405	5571.3	5598.1	3982.9	4488.8	1956	1577
NCDO_0937	1091	922.9	1460.6	1793.9	312.6	441.1	2221	2423.8	97	87	1350.2	1165	4279.2	4050.3
NCDO_0938	454.6	451.1	582.1	625.5	310.9	332.1	644	628.3	64.9	67.5	657	438.6	1013	1328.8
NCDO_0939	1115.3	1166.4	1560.3	1871.6	716.8	746.9	1437.8	1415.9	1044.8	1053	1264.4	1208.1	1997.9	1648.7
NCDO_0940	4154.5	4029.8	4698.3	4630.6	4727.3	4256.2	4301.1	4900.3	5497.3	5934	3819.5	4687	8947.1	6653.8
NCDO_0941	3805.2	3208.1	2520.1	3346.5	2312.3	2845.2	3292.3	3368.7	3773.9	3503.2	3955.7	3986.7	2507.3	2327.7
NCDO_0942	528935	498467	194236	467670	346206	326510	422135	360023	298051	308138	769699	853833	201571	226010
NCDO_0943	651.8	653.2	933.6	883	429.3	524	332.9	222.8	709.1	541	540.7	498.8	186.8	201.7
NCDO_0944	10839.1	15945.3	4388	5418.1	8132.8	8281.5	5216.6	7081.6	9226.7	9537.3	7982.1	7135.4	6133.4	5486.1
NCDO_0945	4786	4689.6	3019.7	3924.8	5314	5668.9	3624	4102.1	6442.7	6938	4899.2	4691.3	3171.8	3415.3
NCDO_0946	613.1	673.5	839.5	1102.9	364.6	440.2	346.1	280.5	1342	1472.2	1102.8	1011.6	307.5	304.1
NCDO_0947	811.3	773.8	981.6	1982	518.8	772.3	312.8	141.6	1552.9	1171.5	1120.4	810.8	239.8	184.6
NCDO_0948	254.1	266.7	473.6	442	101.3	123.3	88.4	145	103.9	85.1	217.5	189.9	39.4	37.1
NCDO_0949	487.9	664.7	504.9	734.4	405.1	405.6	592.2	304	784.3	516.9	788.8	532.5	316.8	465.5
NCDO_0950	532	580.8	1413	1282.3	613	649.3	932.6	1091.3	1142.5	1225.8	522.5	531.4	1058.9	963.2
NCDO_0951	9086.5	8001	27061.2	23956.1	54936.3	52650	11005.6	12014.3	24874.9	25088.7	6601.8	7456.8	31489.3	25267.6
NCDO_0952	135.3	162.8	177.4	204	201	168.3	663.3	546	69.2	72.4	127.3	134.9	524	584.5
NCDO_0953	93.6	127	241.3	182.5	165	131.6	438.4	410.7	71.9	49.6	91.7	64.7	432.7	564.8
NCDO_0954	917.1	830.7	358.8	404.6	659.3	662.3	791.9	786.1	269.7	231.1	636	544.3	760.7	975.8
NCDO_0955	146.2	180.2	133.5	74	397.1	389.5	214.4	195.1	300.5	274.1	145.5	121	94.5	81.8
NCDO_0956	77.7	95	100.4	93.1	160.5	177.3	92.8	63.7	107.6	139.1	119.5	99	173.6	273.1
NCDO_0957	290.6	334.2	953.4	376	152.4	144.3	956.5	1402.1	217.7	186.5	238	235.5	802.6	594.1
NCDO_0958	69.1	99.1	195.6	280	125.4	148	601.9	549.2	49.3	37.4	115.4	81.6	420	439.2
NCDO_0959	14.9	54.7	116.6	44.6	102.8	101.2	118.9	118.5	22.8	48.8	61.6	47.3	114.4	61
NCDO_0960	4635.1	4628.7	5109.7	5290.3	739.3	794.2	3092.7	3689.1	4553	4165.5	5122.9	5025.9	2256.6	1767.8
NCDO_0961	64.9	90.5	84	53.2	118.3	125.6	87.4	47.9	63.5	62.3	109.6	120.9	182.8	223.4
NCDO_0962	370.1	350.4	338.8	208.4	268.1	301.8	290.5	272.7	381.4	417.2	337.1	311.5	219.8	361.6
NCDO_0963	49.3	84.9	147.1	130.7	114	120.6	447.5	397.7	53.6	67.3	76.8	83.9	310.3	360.5
NCDO_0964	64.7	108.3	154.6	128	105.5	126	208.9	275.5	67.6	57.1	75.7	62.2	383.8	473.6
NCDO_0965	126.3	189.4	192.1	331.5	228.9	295.9	468.6	401.1	140.6	143.3	186.4	140	1040.7	1001.6
NCDO_0966	82.7	110.8	200.4	170.8	149.1	134.6	168.2	182.9	99.8	78	82.9	98	470.8	469.1
NCDO_0967	239.1	283.8	427.3	307.7	270.5	256	288.8	230.8	356.2	294.8	353	290.8	156.4	219.4
NCDO_0968	44.8	61.4	84.8	60.1	105.5	94.2	79.2	55.8	70.3	59.3	73.1	31.7	95.2	136.2
NCDO_0969	10.2	63.1	56.7	47.3	71.9	66.3	39	24.8	18.6	23.9	73.9	15.1	61.7	77.5
NCDO_0970	39.6	62.7	85.8	63.1	109.9	127.2	71.1	38.5	28.9	37.5	83.9	45.8	122.7	140.4
NCDO_0971	13.8	37.1	54.7	20.9	50.3	62.5	25.9	20.9	18.6	27.2	53.1	19.4	90	119.2
NCDO_0972	2.5	8.7	53.9	17.6	41.5	58.8	8.4	0	4.2	15.7	9.1	0	21.8	25.7
NCDO_0973	3595.4	3946.1	3312.6	2264	2756.2	2245.5	2920	3839.9	4678.7	4633	3496.3	3473.5	2171	2572.5
NCDO_0974	48.1	124.1	127.5	81.5	139.9	165.7	93.2	88.9	33.4	46.4	101.4	69.5	170.4	202.4
NCDO_0975	75.1	95.5	135.8	88	118.1	140.6	151.6	64.3	45	34.3	79.8	58.9	98.6	113.7
NCDO_0976	63.6	132.7	133.5	105.9	120.7	137.8	204.6	95.1	45.4	42.6	82.1	51.6	127.2	202.3
NCDO_0977	107.7	156.2	222.2	158.4	147.6	185.2	305.5	150.8	69.9	83.6	151	131.3	276.6	282.8
NCDO_0978	56.1	80.5	122.1	110.1	101.9	98.8	185.7	102.4	49.6	43.3	74.2	58.3	117.8	153.4
NCDO_0979	135	185	176.4	184.7	163.4	203.6	377.9	235.3	133.2	66.8	172.6	121.3	204.9	204.3
NCDO_0980	87.2	92.7	111.6	112.5	75	94.5	191.6	92.5	76	53	82	87.8	80.7	57.9
NCDO_0981	553.9	603.4	591.1	532.2	853.9	750.5	574.2	639.6	820.5	779.9	501	413.5	389.3	423.3
NCDO_0982	1080	1157.8	766.2	918.5	730.8	852.4	1706.8	1712.7	1330.2	1511.3	1157	1157.8	2147	1607.8
NCDO_0983	168	193.2	219.3	158.2	387.4	305.4	205.2	195.4	268	257.2	171.1	179.9	212.3	180.7
NCDO_0984	877.2	885.2	1143	1109.4	1796.8	2050.1	985.2	877.9	1805.8	2033.1	1060	1050.4	310.1	446.6
NCDO_0985	390.3	431.6	400.2	302.5	522.8	460.8	399.3	282.2	254.6	264	367.8	311.9	332	410
NCDO_0986	19.5	55.6	62.3	27	38.8	31.1	47.4	32.7	24.2	27.1	23.5	22.6	25.7	48.7
NCDO_0987	105.1	87.7	135.1	57.4	34.2	54.3	56.1	123.9	129.6	98.7	89.5	85.3	143.1	137.2
NCDO_0988	357.1	325.2	328.3	263	181.9	160.6	294.5	365.4	332.8	293.6	267.7	354.1	493.5	463.2
NCDO_0989	377.3	337.3	230	278.8	189.3	204.3	355.6	244.5	291.3	280.3	371.2	376.8	477.9	520.6
NCDO_0990	424	373.3	350.7	455.9	287.5	242.7	474.5	395.7	413	362.3	447.7	391	619.5	587.3
NCDO_0991	488.6	409.5	384.9	512.6	252.8	273.5	527.6	382.8	434.1	422.4	508.5	431.3	615.7	628.8
NCDO_0992	280.9	261.2	246.2	366	154.8	154.8	297.4	260.9	384.8	400.1	338.4	303.3	414.3	342.3
NCDO_0993	314.1	268.5	286.4	311.2	145.4	194.6	355.5	288.8	376.1	359.6	280.6	258	262.2	354.8
NCDO_0994	879.3	806.6	639.8	931.1	614.7	619.6	816.2	711.4	953.4	849.5	894.2	734.3	885.2	774.1
NCDO_0995	516.3	484	508.8	580.8	332.9	384.8	635.8	392.2	713.8	778.7	546.5	463.7	793.8	543.8
NCDO_0996	164.1	130	205.6	166.6	85.3	59.1	110.6	102.6	214	257.8	130.4	160.2	163.1	144.2
NCDO_0997	217.3	135.9	110	149.2	99.7	90.7	181.1	160.4	317	341.8	186.9	218.3	161.9	163.5
NCDO_0998	191	133.3	151.3	167.9	117.3	119.6	223.3	209.9	409.7	445.1	156.8	189.8	405.8	375.9
NCDO_0999	188.1	125.6	179.9	147.3	118.5	121.9	209.5	220.9	440.7	399.2	178	195.9	439.4	299
NCDO_1000	144.8	95.5	154	147.2	125.9	111.3	188.5	179.6	335.6	368.5	132.2	128.2	290.9	220.5
NCDO_1001	4435.4	3550.1	4452.7	4381.1	3394.5	3052.2	3975.9	4106	7191.7	7819.5	4207	5331.4	7295.6	4139.5
NCDO_1002	2647.1	2278	2558.7	2607.5	1807.5	1603.9	2380.1	2342.9	3672.3	4025.4	2419.8	3010.1	3983.8	2296
NCDO_1003	1853.2	1878.6	1474	1640.5	1031.5	1186	1774	1949.1	2077.1	2070.1	1844.1	1866.9	2010.6	1211
NCDO_1004	4007.8	3574.7	4498.2	5671.7	2285.1	2496.5	4011.2	4582	3535.6	3461.1	4191.9	4581.6	2699.9	2978.5
NCDO_1005	3502.1	2890.5	2175.8	2888	1526.1	1875.2	2945.4	3156	2347.3	3088.8	3352.6	3932.8	3086.4	4113.5
NCDO_1006	2351.4	2056	1579.6	3256.5	961.4	1441.1	2331	2620.1	1608.4	2486.9	2829.9	3297	2132.9	3393.1
NCDO_1007	9920.1	9319.8	6985.1	7033.4	13758.9	13729.1	9816.9	10899.1	20911.8	21544.7	8706.2	8654	9585	10739
NCDO_1008	99.5	112.6	262.4	225.6	81	71.4	103.4	108.7	74.3	69.2	96.5	64.3	56.6	88.6
NCDO_1009	930.6	843.7	1670.8	1881.6	588.9	655.4	658	881.4	1377.8	1075.7	1334.5	1572.2	142.4	139.4
NCDO_1010	2521.5	2492.6	1709	1769.1	1911	1908.8	2866.1	2951.6	2686.5	2701.1	2608	2766.9	1343.6	1323.4
NCDO_1011	1671.2	1679.3	1460.5	968.9	1541.6	1266.3	1520.5	1758.3	1733.2	1615.5	1682.5	2214	1869.5	1909.1
NCDO_1012	330.7	370.3	385	237	308.5	269.2	302.5	265.5	102	86	329.7	246.3	357.1	553.2
NCDO_1013	2800.7	2460.7	5271.2	7276.2	2280.4	2535.4	3265.4	3248.8	4584	5082.8	3663	3611.7	2962.9	2770.9
NCDO_1014	4946.2	5105.1	4712.6	4634.1	5217.2	4664.1	11513.1	12163.7	4074.1	4089.9	4945.9	5879.1	10689.4	14523.8
NCDO_1015	4035.2	3636.5	2957.9	3437.4	2227.2	2214.9	3888.9	4419.2	2570.6	2200.8	3591.5	3854.3	5322.4	6155.7
NCDO_1016	3080	2664.8	2799	2505.1	1837	1747.7	3301.5	3751.1	2056.3	2028.8	2963.9	3036.6	4481.4	5201.2
NCDO_1017	4772.7	4384.7	5493.5	5406.5	3510.3	3424.4	6773.7	7357.8	4142.2	5777.2	6399.4	6371.6	9023.4	10596.6
NCDO_1018	5756.3	4672.3	3294.4	4550.6	3121.2	3507.6	5570.4	5821.5	3654.7	3925.4	6069.6	6081.8	6432.4	7758.3
NCDO_1019	5277.3	4811	3218.8	4899	2459.5	3235.5	5215.6	5099.7	3771.7	4178	7269.7	6249	4354	4979.5
NCDO_1020	1792.8	1745.7	647.9	706.8	1415.8	1433.3	1403.6	1412.5	755.2	818.4	1577.1	1667	901.6	1088
NCDO_1021	686.6	970	1485.1	466.4	492.9	388	385	483.6	481.1	344.3	542.8	416.8	456.9	524.2
NCDO_1022	2314.5	2008.8	4002.1	4117.7	2265.3	2228.9	3081.6	3174.1	2842.5	3351.7	2939.2	3480.5	3096.5	3502.5
NCDO_1023	75.4	119.1	176.6	190.2	153	133.2	79.1	195.8	38.6	62.6	52.6	74.8	420.2	230.5
NCDO_1024	123.9	132.6	198.8	265.2	194.9	272	243.4	206.2	86.3	60	120.5	117.6	304	300.5
NCDO_1025	34.1	98	92.8	53.8	76.7	125.8	60.9	19	50.5	69.4	25.4	14	79.3	150.6
NCDO_1026	275.3	306.5	1711.4	1186.9	305.4	282.1	803.3	858.9	416.3	422.8	283.4	220.5	556.6	440
NCDO_1027	1683.7	1947.9	914.9	1264.3	2785.9	3929.1	1817.3	1457	1420.3	1339.3	1139.5	752	1311.1	1426.9
NCDO_1028	22580.8	30836.7	9870.5	17490.8	40503.1	55473.6	23198.7	25133.3	20798.1	17929.2	14955.5	10724.7	17721	17933.4
NCDO_1029	11391.7	7986.4	5511.5	5775.3	20770.9	17251.1	4734.2	4882.2	63483.9	65128.6	7481.3	7749.7	5163.7	3711.6
NCDO_1030	9877.3	6173.3	6972.4	7018.5	15848.9	15090.9	3114	3391.6	64166.1	58868.1	5537.3	5241.4	2359.1	1650.7
NCDO_1031	4402.5	4372.1	1708.5	2518.4	3728.8	4204.1	4189.5	4614.4	3843.4	3892.4	5117.4	4349.6	1788	1789.9
NCDO_1032	81.7	121.6	142.3	155.3	123.5	135	252.7	112.9	56.2	61.9	115.2	70.9	167.1	165.6
NCDO_1033	94.3	141.5	160	146.5	143.6	137	277.8	147.9	135.8	116.5	126	77.5	174.9	148
NCDO_1034	44.9	64.2	109.1	34.2	70.8	74.6	108.6	57.9	41.2	35.6	52.1	21.7	55.6	78.3
NCDO_1035	1258	988.7	1869.1	2065.5	1488.4	1377.1	620.2	492.7	2575	2361.1	1140.1	1238.5	487.1	541
NCDO_1036	1163.1	1168.4	944.8	1436.5	525.5	653.3	1464.4	1407	1961.7	1887.3	1257.5	970	616.2	541.9
NCDO_1037	726.3	645	725.8	728.6	482.1	370	873.4	1020.7	1133.4	1097.5	705	662.5	632	535.1
NCDO_1038	235.5	311.5	207.8	174.9	371.1	336.1	268.9	136.1	435.9	492.4	217.6	167	159.9	135.7
NCDO_1039	6138.2	7100.8	1513.9	1698.7	8698.5	10052.4	6895.5	6998.6	2506.4	2286.3	3529.1	3123.3	6746	7145.2
NCDO_1040	2336.3	2573.4	1725.9	1414	1574.8	1358.2	1646.6	1516.3	1532.8	1170.2	1478.2	1239.6	679	558.9
NCDO_1041	307.9	394.9	479.9	583.6	418.2	434.3	421	300.7	614.9	734.2	477	509.3	295.2	236
NCDO_1042	823.6	956.7	686.6	686.3	583.6	557.6	503.4	330.2	789.8	714.9	896.1	872	249	206.5
NCDO_1043	1091.6	1449.3	1018.8	725.7	688.2	710.8	629.2	966.5	818.1	726.1	914.2	878.7	524.5	445.8
NCDO_1044	1793.6	1776.9	1360.1	1463.3	1506.7	1667.7	2227.3	2297.2	2297	2392.8	1934.1	1676.7	1876	2213.2
NCDO_1045	4900.7	3928.2	8794.6	11968.2	3202	3330.7	5417.7	5172.5	7280.1	9627.2	6110.4	6469.5	7190.7	9617.7
NCDO_1046	498.3	501.4	694.6	774.3	654	588.8	392.4	452.8	598.8	595.7	541.8	536.7	363.8	530.2
NCDO_1047	2660.3	2799.9	3723.6	4157.7	4121.3	4394.7	6168.3	6881.1	6000.3	5612.1	2743.5	2509	6189.4	4290.6
NCDO_1048	400.6	866.2	2901.9	2513.1	1091.9	1336	9977.4	11982.2	494	510.5	343.1	397.7	10381.6	10856.8
NCDO_1049	2269.3	2707.4	789.9	2381.4	2983.4	4604.5	3545	2385.3	572.2	818.1	2543.4	2838.9	6885.4	13462.5
NCDO_1050	961.3	1301.5	611.7	1213.3	1415.6	2634.1	1174.8	888.4	228.8	277.8	858.1	752.6	3642.3	6087.8
NCDO_1051	329.9	417.6	665.4	1090.6	742.6	1181.1	534	421.2	144.1	178.2	363.4	295	2554.3	2556.5
NCDO_1052	1328	1234.7	1402.1	2048.6	1184.6	1857.5	1432.9	1590.7	344.6	396.2	794	979.9	3543.4	3060.6
NCDO_1053	1108.4	989.7	1227.3	1830.4	1040.1	1393.3	1251.4	1127.6	334.6	379.4	809.8	756.5	2594.6	2348.7
NCDO_1054	529.8	579	1078.9	1316.2	573.9	824.4	572.4	718.7	199.1	284.4	550.4	432.5	892.2	765.4
NCDO_1055	46.8	85.1	124.9	65.4	168.5	168.4	71.8	54.5	29.8	42.2	81	39.6	214.4	189.3
NCDO_1056	224	204.1	216.6	167	555.6	506.3	229.2	253.9	129.8	145.4	175.1	220	454.5	333.8
NCDO_1057	396.9	310.5	243.1	244.9	992.3	964.3	394.5	383.8	207.7	192.8	327.8	291.7	617.5	594.5
NCDO_1058	2427.1	2517.8	1905.4	2921.2	2185.4	2287.5	2727.9	2758.6	2578.4	2889.1	3025.6	3396.3	1679	1360.1
NCDO_1059	598.6	564.6	606.4	516.7	559.1	486.1	598	684.6	402.1	405.6	515.5	509	1079.5	1259.6
NCDO_1060	839.9	868.5	823.8	1038.2	926.8	963.7	1465.6	1554.3	765.6	966.3	986.4	1125.3	2318.9	2302.3
NCDO_1061	1161.5	1207.4	1241	1171.4	1136.3	1082.3	1930	2163.4	1472.3	1497.4	1194.3	1447.6	2504.1	2732.9
NCDO_1062	597.5	621.5	1853	1349.6	141.2	166.8	322.1	258.3	105.4	86.4	728.8	796	246.1	285
NCDO_1063	107	187.5	504.6	468.5	179.1	303.4	2574.6	2779.8	96.7	94	88.2	144.9	1197	1171.4
NCDO_1064	141	277	845.3	1022	289	518.5	4142.6	4634.2	117.1	128	132.2	159.6	2888.4	3580.5
NCDO_1065	325.5	656.1	2539.1	2434.8	612.5	876.7	7493.5	9293.9	242.4	286.8	237.4	290.1	7778.5	9258.5
NCDO_1066	182.6	264.3	928.3	379.1	304.4	270.1	808.3	1036.8	101.3	91	190.4	148.4	1001.3	1567.8
NCDO_1067	2376.4	2112.1	2326.5	2229.9	2541.7	2271.9	2511.7	2807.1	1679.2	2011.3	2625.5	2969.8	3932.7	3764
NCDO_1068	1576.4	1591.7	1259.7	1075.6	1493.4	1449.2	1029.2	1392.3	1036	1032.5	1428	1330.2	1438.9	1595.5
NCDO_1069	2516.5	2373.4	2118	2034.7	2888.7	2490.6	1851.1	2192.4	2182.1	2744.5	2568.4	2776.1	3058.2	2549
NCDO_1070	2418	2373.6	1645.5	1940.2	2915.8	2890.1	2195.4	2367.9	2831.5	3001.8	2889.5	2815	2401.3	2260.1
NCDO_1071	4413.9	4279.5	2806.9	2339.3	3698.8	3094.6	4254.8	4710.5	3900.8	3667.8	3772	4147.6	4899.9	6161
NCDO_1072	6589.2	6229.7	2559	3106.5	4630.3	4386.4	6862.7	7233	6580.2	6365.2	6708	7165.9	4859.2	5184.4
NCDO_1073	2189.6	2084.3	3565.7	3528.7	2501.2	2702.2	2695.5	2915.6	6172.9	5882.9	1945.4	2267.2	5715.2	7962.5
NCDO_1074	2884.8	2613.9	2896.4	4740.2	3015.8	3443.3	4056.7	3999.5	8803.9	9623.7	3356.2	3821.7	6377.3	7059.5
NCDO_1075	3157.4	3178.8	2358.7	3348.9	4756.4	4465.2	4379.9	4309.8	5826.3	6032	2725.3	3163.8	6882.9	6354.6
NCDO_1076	20815.2	22519.4	16871	19953.1	10094.2	11768.7	29122.9	31699.8	14645.6	14553.3	28903.9	27577.3	31365.7	28555.3
NCDO_1077	12716.2	13224.4	14820.8	10079.9	6792.4	5694.7	14175.1	16908.4	7944	7561.5	13132.2	14056.9	19586	20263.4
NCDO_1078	8630.1	7906.8	8597.9	5850.1	4871.1	3853.6	8137.2	8636.9	4264.9	4136.5	7998.9	9211.6	12590.9	15035.4
NCDO_1079	4882.3	3886.5	2266.9	2569.3	4034.8	4253.1	5765.1	5559.6	1651.6	1929.5	3619.5	3551.4	7822.3	8972.9
NCDO_1080	3319.8	2814.2	1726	1357.1	3365.9	2769.5	3585.1	4311.7	1219.5	1417.1	2568.5	2886.4	5027.7	6353.5
NCDO_1081	3076.2	2797.4	1131.4	1092.1	3150	3080.7	3057	3569	1218.3	1230.4	2724.7	2995.3	2428.5	3358.8
NCDO_1082	594.8	515.7	340.3	371.6	568.8	588	610.3	606.8	466.3	605.7	579.3	642.9	779.2	973.9
NCDO_1083	581.6	544.5	367.4	392.5	638.3	626.7	567	580.7	643.1	636.2	547.3	614	593.6	717.7
NCDO_1084	1698.2	1963.7	3860.2	4406.9	982.3	884.2	1771.9	1648.6	2896.5	3263.9	1962.8	2070.5	986	1160.7
NCDO_1085	93.9	107.8	116.1	141.2	200.8	197.1	200.1	146.7	72.3	73.2	107.5	79.8	387.9	417.1
NCDO_1086	150.1	119.4	961	892.2	205.8	197.8	102.4	41.6	138.5	152.4	125.1	95.6	196.7	136.2
NCDO_1087	98689.6	83402.9	72978.1	186968	301267	404332	85342.8	79350.4	322494	171720	101304	108489	39218.3	52378.9
NCDO_1088	26.6	33.7	70.9	28.8	105.7	44.5	40.9	33.3	95.3	80.6	33.6	28.8	1591.3	2144.4
NCDO_1089	6115.7	6323.9	7141.9	9163.8	3584.8	4044	7368.6	8277	18592.7	20159.8	7923.7	8038	4519.2	3774.8
NCDO_1090	461.6	386.5	504.8	603.8	583.9	637.8	708.1	615.9	871.8	1008.1	519.9	511	512	470
NCDO_1091	614.6	521	572	739.1	740	792.1	821.9	774.4	1000	1117.3	640.2	661	1186.9	1226.5
NCDO_1092	1908.5	1211.2	3654.9	2951.3	2816.2	2060.3	2815	2959.4	3720.9	4176	2442.6	3132.8	1640.7	1925.2
NCDO_1093	5215.2	5118.2	21986.6	15963.6	5774	4501.2	7938	9688.1	13168.4	12403.2	4970.4	5837.6	8756.2	5878.6
NCDO_1094	4259.7	4270	3881.4	7237.8	11341.4	15075.1	13000.5	13569	10203	9930.9	3062.2	2930.9	8033	9039.8
NCDO_1095	1190.7	1375.9	2414.6	2459.5	5438.1	5433.3	3102.6	3901.1	3211.4	3513.1	732.1	843	5375	4845.2
NCDO_1096	4674.7	5707.7	5984.1	16366.8	25224.8	36064.1	13009.5	12459.8	14241.7	18062.7	4661.8	4637.8	30548.9	26003.9
NCDO_1097	358.2	294.1	355.7	484.1	1114.1	1376.2	642.6	453.3	867.4	853.9	338.4	274.2	942.5	754.4
NCDO_1098	202.2	220.4	246	259	675.6	675.1	358.4	308.4	409.4	421.2	159.7	158	465.9	417.6
NCDO_1099	121.3	205.7	180.6	255.2	163.3	197.4	507.4	236	124.1	86.9	194.5	135.1	272.4	206.8
NCDO_1100	780.2	863.7	816	498.3	3839.2	3252.5	604.2	758.7	1199.6	1086.1	558	674.2	1538.8	1796.3
NCDO_1101	3899.5	3764.6	1477.2	3371	14657	22077	4855.8	4044.2	5186.2	6852.5	4395.9	4455.4	10198.1	14282.4
NCDO_1102	297.2	280.4	605	548.1	320.8	316	385.8	449.4	173.4	149.8	221.8	261.6	634.6	545.9
NCDO_1103	337.2	330.5	723.6	692.7	569.1	562.1	393.9	367.4	211.4	260.2	309.4	284.6	707.5	797.3
NCDO_1104	79.6	55.8	140.2	79	122.1	131.8	50.1	56.1	44.8	57.8	93.1	35.6	65.8	157.1
NCDO_1105	125.2	166.1	202.6	205.4	235.9	251.6	188	91	97.3	91.9	147.3	124.3	268.5	327.6
NCDO_1106	39.1	174.3	265.4	101.3	146.8	195.3	186.7	69.3	69.7	62.5	132.3	66.8	299.6	246.5
NCDO_1107	77.4	140.1	147.2	104.1	115.5	175.4	99.8	81.3	75.7	86.7	125.5	67.7	141.9	137.8
NCDO_1108	57.1	111	167.8	122	131.3	192.4	132.8	105.9	49.5	74.3	101	58.7	202.1	205.4
NCDO_1109	54.8	80.6	127.8	69.8	123.7	100	54	36.9	36.4	45.9	64.7	41.3	100.3	73.9
NCDO_1110	596.8	1212.9	14720.3	6283.5	1227.5	1070.4	2936.3	1706.3	896.8	1159.4	637	977.6	6634.7	2482.5
NCDO_1111	4335.2	3541.7	2766.7	2903.6	2601.8	2260.7	2348	2356.4	2703.7	2407.8	3780.2	4082.4	2489.8	3510.8
NCDO_1112	3882.7	3759.2	2959.9	3453.2	2689.4	2802.7	2697.5	2892.4	2868.2	2735.3	4192.3	4073.4	3189.5	4398.3
NCDO_1113	2855.5	2613	2219.2	2699	2132.9	2298.2	2132.7	2328.9	2516.3	2566.4	2820.5	2592.4	2493.1	3197.6
NCDO_1114	1986.3	2046.5	2140.6	1878.4	1668.9	1792.4	1546.9	1592.9	1879.2	1922.5	1975.2	1741.4	1896.6	2429.8
NCDO_1115	2369.6	2178.1	2837.4	2817.3	2179.5	2230.5	2110.4	2383.2	2713.2	2904	2425.2	2288.1	2447.6	2724.6
NCDO_1116	5282.8	5016.1	4230.7	6868.9	4099.5	5224.2	6185.9	5387.7	5375.7	6541	7090.9	6214.9	5785.1	7607.5
NCDO_1117	6170	4987.5	4704.9	7211.8	5074.8	5097.1	6003.4	5568.6	6487.6	7591.2	6813.5	6938.3	5158.6	6697.8
NCDO_1118	2996.1	2491.1	3231.4	3543.5	2914.9	2519.7	2623.6	2482.8	3441.5	3623.2	3263.7	3384.8	2207.4	2685.3
NCDO_1119	26927.4	25720.4	8159.7	11051.6	12534.5	13223.2	7991.6	7434.5	9789.6	7748.5	23308.7	23396.4	4027.1	4440.8
NCDO_1120	195.9	198.7	99	129	72.4	170.2	42.4	131.7	204.1	111.4	109.1	139.7	33.2	70.9
NCDO_1121	2971.1	2670.9	2688	2478.8	2457.4	2226.9	3592.8	3850	6373	5993.2	2530.7	2745.7	3751.2	2952.8
NCDO_1122	223.1	225.6	253	345.5	451.4	562.4	356	368.9	438.7	465.8	279.3	230.7	576.2	627.1
NCDO_1123	172.5	174.8	216.2	292.7	401.5	454.1	303.5	260.4	399.4	455.6	184.2	181.2	693.6	718.8
NCDO_1124	24.5	23.6	41.8	8.8	61.6	31.6	6	23.1	18.7	16.7	27.2	21.5	30.4	85.4
NCDO_1125	2568.8	2545.6	2081	1971.6	2102	2052.8	3159.1	3535.9	6455	6799	2014.9	2524.8	3482.6	3043.5
NCDO_1126	1574.5	1341.2	1312.6	1281.5	1397.9	1368.8	1057.4	1061	2846.1	2851.5	1517.1	1743.1	665	683.5
NCDO_1127	670.2	703	459.5	472.3	752.9	864.1	603.9	724.6	1087.6	1024.5	591.3	593.5	1069.4	937
NCDO_1128	224.9	285.1	275.8	234.3	298.4	339.9	371.9	304.8	349.7	371.1	242.6	197.6	391	352.7
NCDO_1129	3457.2	2932.7	366.4	570.5	3246.4	3917.6	1836.8	1769.8	1995.2	1746.9	3538.8	3068.6	854	1004.2
NCDO_1130	2553.6	2104.4	1440.1	1540.5	2183.4	1914.7	1829	1900.2	2108.2	1996.7	2322	2466.7	1684.1	1901.3
NCDO_1131	2162.1	1914	1412.8	1659.7	1849.2	1903.5	2025.9	2046.2	2103.5	2693.7	2342.3	2568.9	1548.5	1436.5
NCDO_1132	1085.1	1219.6	826	844.5	636.7	812.4	1597.6	1604.8	1714.2	1766.4	1190.3	1081.9	1138.6	1223
NCDO_1133	193.2	234.6	495.9	307.6	239.6	283.9	617.8	789.6	319.8	357.3	354.5	264	967.5	927.7
NCDO_1134	1150.6	1122.4	760.1	963.8	5979.3	7418.4	1415.6	1265.6	5785.1	6139.4	1144.5	1037.1	2085.8	2413.9
NCDO_1135	855.7	774.2	494.4	521.8	3219.1	3618.9	830.3	745	2604.2	2953.2	745.9	799	1183.3	1210.7
NCDO_1136	120.5	130.9	178.7	129.9	149.4	153.7	107.3	113.7	105.3	109.8	124.7	131.2	110.3	141.3
NCDO_1137	64.3	94.9	88.6	73.1	108.1	109.4	78	52.9	72.1	59.4	67.7	59.5	85.4	101.8
NCDO_1138	48.6	87.1	101.8	89.7	94.5	144	98.3	74.6	37.5	40.2	66.8	40.4	139.6	138.8
NCDO_1139	53.2	124.9	165.1	115.7	116.5	160.3	139.7	88.6	22.8	36	54.2	5.1	107.3	154.2
NCDO_1140	87.7	140.3	162.8	142.6	136.3	163.9	213.1	99.8	99.4	62.4	125.1	67.8	175.3	209.3
NCDO_1141	83.6	131.7	174.4	160.1	179.3	206.9	215.7	107.9	80.5	71.9	122.3	89.2	184.5	175
NCDO_1142	56.3	104.8	123.2	106.6	134.8	152.3	188.3	45.1	66.9	68.7	103.7	81.4	234.2	181.7
NCDO_1143	43.1	67.9	113.2	70.8	102.9	114.3	108.4	44.9	48.5	39.7	81.2	42.5	144	134
NCDO_1144	110.7	222.8	241	257.7	232.2	251.7	338.9	177.4	130.1	110.8	255	144.4	259.9	385
NCDO_1145	178	220.5	271.9	327.2	311	333.1	306.4	172	484.2	488.9	289.3	247.5	208.9	233.5
NCDO_1146	112.3	67.1	119.7	65	153.2	172.9	168.9	123.4	95	59.9	76.6	98.4	79.3	123.3
NCDO_1147	1367.2	1220.9	1669.6	1090.3	1874.8	1468	914.2	1134.7	2948.7	2296.7	1254.3	1336.9	771.5	1314.2
NCDO_1148	306.6	190.3	447.6	454.1	724.4	833.4	336.5	336.4	1279.4	1157.5	238.2	244.6	753.4	1286.7
NCDO_1149	1164.5	1189.6	935.6	1011.1	1077	1037.9	1455.2	1407.2	1053.1	997.7	1297.4	1220.9	1494.7	1470.4
NCDO_1150	808.3	673.7	941.4	751.5	765.7	696.6	905.8	966.7	866.9	1052.1	705.6	901.1	429.3	567.3
NCDO_1151	361.3	367.2	430.4	451.6	277.9	262.6	378.7	318.2	767.4	839.2	374.1	375.8	357.4	452.1
NCDO_1152	484.3	458.2	699.3	541	520.2	417.6	487.5	470.7	587.9	607.5	417.1	437	625.8	673.8
NCDO_1153	287.1	366.9	192.3	186.3	366.7	481.8	421.7	430.6	244.1	242	300.7	229.9	413.3	495.6
NCDO_1154	362.3	342.5	243.3	241.4	443.5	470	663.9	563	351.3	278.9	349.1	294.9	387.3	390.7
NCDO_1155	61.3	105	134.3	162.6	118.1	121.2	269.9	99.1	94.6	67.8	107.8	55.1	131.6	105.6
NCDO_1156	46.3	90.6	126.7	94.4	97.7	104.4	204.2	106.9	64.4	32.8	33.7	46.5	114.9	116.2
NCDO_1157	46.1	104.6	100.2	40.6	66.9	86.2	104.3	59	83	59.5	15.9	28.3	37.5	34.2
NCDO_1158	111924	141825	48166.5	80100.2	28601.1	38678.3	97147.8	94572	31849.5	35249.1	194938	236267	107556	122769
NCDO_1159	105487	107304	52436.3	35652.7	27270.1	20740.6	55653.9	61306.1	24016.3	21622.6	92309.9	100889	54672.4	62291.8
NCDO_1160	148.5	148.1	259.2	250.2	345.6	386.9	310.2	380.8	754	814.8	187.2	156.1	187.2	172.9
NCDO_1161	98.5	140	167.4	163.6	323.5	312.5	192.3	167.5	313.7	290.1	145.6	82.4	311.6	348.5
NCDO_1162	96.3	100.1	114.6	132.6	303.1	293.6	136.9	111.8	318.7	278.9	101.6	75.9	319.9	192.4
NCDO_1163	3560.5	2819.1	3021.3	3233.5	4139.3	4267.5	1561.3	1700.1	4220.4	4270.9	2913.5	2759.1	1548.6	2131.7
NCDO_1164	1411.9	1213.9	1758	1668.7	2282.2	2281.8	449.8	458.3	1752	1810.3	1273.5	1224.6	728.4	606.8
NCDO_1165	519.7	418.5	235.9	228.4	543.3	616.7	372.7	289.6	306.9	352	544.7	554.6	330.8	329.6
NCDO_1166	572.9	554.3	176.4	220.8	435	647.7	424.1	281.9	350.5	262.8	608.7	552.3	311.6	286.5
NCDO_1167	397.9	408.4	162.2	139.7	393.4	468.6	266.5	275.3	285.7	203.4	416.1	440.2	260.8	377.2
NCDO_1168	2120.6	2657	1198.7	1630.2	1458.8	1500	2233.8	2771.7	2900	2149.8	2251.3	1963.3	461.3	485.2
NCDO_1169	1506	1512.1	823.3	822.2	1138.4	1110.1	1667.8	1970.9	1885	1638	1357.9	1195.2	1355.8	1422.5
NCDO_1170	1901.1	1890.7	1199.8	1408.6	1624.2	1737.7	1992.8	1996.2	2066.1	2289.6	2055.3	2139.5	2465	2977.7
NCDO_1171	13236.9	11945	5888.5	11834.9	10344.3	12262.8	16030.1	13861.5	14199.2	16407	16323.9	19014.9	19205.5	20871.4
NCDO_1172	1707	1636.3	1492.1	1122.4	1403.8	1076.6	1621.5	1986.8	1825.4	1712	1376.7	1487.9	2442.2	2816.9
NCDO_1173	1411.5	1015.3	715.1	634.9	4116.9	4281	384.5	382	6247.1	5832.3	959.9	952.7	361.6	413.9
NCDO_1174	5590.4	4641.3	2508.6	3106.3	10684.9	12539.8	4115.3	3900.2	10109.7	10336.5	4881.3	4558.2	2631.2	2165
NCDO_1175	92.1	112.8	117.7	114.8	126.4	136.3	147.2	119.9	93.8	70.9	105.5	93.4	131.6	157.3
NCDO_1176	95.5	106.1	128.2	97.4	132.8	101.3	165.6	123.3	64.3	47.4	121.8	95.8	125.6	138.4
NCDO_1177	306.9	248.8	234	161.6	166.6	131.5	334	317.8	230.2	247.1	328.2	310.1	325.7	358.3
NCDO_1178	218.4	247.8	185	216.9	175.8	197.6	320.3	265.1	270.3	279.7	257.6	290.9	271.9	300.3
NCDO_1179	86	67.3	77.5	65.8	67.4	60.7	71.1	77.9	36.9	40.5	44.3	107.3	51.6	130.9
NCDO_1180	716	581.7	305.8	394.1	556.8	543.6	848.2	709.8	507.1	491.6	685.2	677.9	513	703.5
NCDO_1181	15532.5	12934.8	14877.3	12082.3	13624.7	11587.1	18922.6	18137.2	23438	20656.3	10432.4	10315.5	30238.8	17703.4
NCDO_1182	32633.5	37326.8	26144.2	35236.3	20894	32233.9	45143.1	55548.9	46636.4	43498	34559.1	27459.7	48122.7	33623.4
NCDO_1183	17163.8	13628.8	15597.2	19729.4	15738.1	17749.1	29121.4	29728.8	30129.4	36183.8	18095	19301.7	47095.6	27099.4
NCDO_1184	28184.7	23846.3	23304.4	21283.9	23149.5	22865	46212.1	48027.9	48069.4	53656.4	22589.8	23030.8	48460.6	27965.8
NCDO_1185	25339.9	22060.6	90414	105191	21096.5	18092.7	18967	17793.6	41975.7	37345.5	42873.1	46991.1	5989.2	4746.7
NCDO_1186	2231.7	1693.1	18110	10723.2	2087.1	1787.6	1587.3	1235.9	5453.9	4223.4	1621.9	1252.9	327.8	266.5
NCDO_1187	332.5	316.5	2300.9	3113.6	218.3	213.3	249.9	176.8	591.1	475.9	247	331.1	121.3	108.3
NCDO_1188	99.8	210.3	424	526.6	63.6	164.6	192.5	89.5	155	42.7	59.3	19.3	118.5	111.5
NCDO_1189	452.7	508.1	478.8	566	672.2	691.1	741.5	727.5	595.9	509.1	432.7	370.5	856.8	663.7
NCDO_1190	353.1	271.9	408.1	480.1	506.9	585.2	732.6	741.6	512	539.4	400.2	357.2	456.3	394.4
NCDO_1191	2100.4	1767.7	2463.4	2519.2	1074.8	1262.7	1907.8	1839.4	3358.7	2669.1	1727.3	1403.4	625.8	527.7
NCDO_1192	229.8	413	374.5	255.7	229.7	192.8	534.8	303.2	113.9	139.9	273.5	119	273.6	253.8
NCDO_1193	50	83.8	78.3	99.7	67.4	42	172.4	126.3	45.3	50.3	84.5	36.4	111.2	56.3
NCDO_1194	200.2	264.7	212.2	117.3	214.7	228	219.5	184.8	155.9	151.3	278	283.5	299.4	391.4
NCDO_1195	436.9	427.8	197.6	219.1	371.5	455.1	377.3	344.9	394.1	354.7	533.6	498	506.8	717.5
NCDO_1196	368.4	352.4	188.7	190.7	348.7	447.6	455.9	368.9	392.4	412.3	503.5	505.4	662.1	939.3
NCDO_1197	359.2	369.6	196.4	216.5	240.9	244.9	364.2	193.4	373.6	308	330.4	346.6	443.9	463.4
NCDO_1198	291.1	297.9	220.2	256.2	283.5	319.9	444	343	484.9	452.9	410.5	333.3	480.8	480
NCDO_1199	53.5	65.5	112.7	61.3	106.8	102.5	111.7	124.9	47.5	26	62.4	40.3	103.2	142.3
NCDO_1200	123.4	130.1	174.2	153.7	175.2	171.3	218.2	164.3	79	46.1	107.9	71.4	224	293.5
NCDO_1201	142.5	149.2	147.1	157.9	231.7	261	290.4	240.5	88.1	81.6	153.5	98.9	281.8	396.1
NCDO_1202	176.6	221.9	178.8	239.9	297.7	378.6	472.4	319.1	111.8	118.2	296.1	225.3	360.3	529.8
NCDO_1203	251.6	281.1	224.8	246	289.2	345.9	487.9	347	126.3	106.9	250.8	97.7	361.9	438.3
NCDO_1204	153	165.8	108.8	101.6	203.9	200.7	197.3	133.5	71.5	57.5	198.5	150.6	217.9	309.4
NCDO_1205	667.5	656.6	582.6	617	683.2	734.4	791.3	684.8	649.8	637.3	659	671.3	771.4	709.1
NCDO_1206	37563.4	30120.5	48921.9	68401	14686.6	15873.7	12200.9	10094.2	30706.7	22070	42475.3	37100.4	1247.8	1689.7
NCDO_1207	186.1	177.1	261.2	281.6	172	161.9	166.4	157.4	154.6	137.1	299.1	215.6	225	226.9
NCDO_1208	63.1	77.6	76.4	104.7	79.5	97.1	158.7	138.7	67.9	43.1	79.6	36.5	109.5	120.9
NCDO_1209	296	360	266	185	1446.3	1256.2	295.4	372.1	381.2	376.5	254.2	282.1	381.2	271.9
NCDO_1210	8.9	26.1	21.3	47.1	18.4	52.9	33.6	10.6	23.7	41.8	13.9	24.3	0	0
NCDO_1211	453.9	369.8	257.4	227.8	1964	1674.5	373.5	317.4	325.1	314.2	351.3	288.4	333.9	349.1
NCDO_1212	10210.3	9625.7	2489.4	3188.8	22303.1	21668.2	9029.1	9191.4	2346.7	2660.7	7132.5	7316.6	15086.2	15491
NCDO_1213	358.4	372.4	252.6	312.6	770.9	633.8	537.3	517.7	462.2	603.4	424	558.5	558.7	673.8
NCDO_1214	3181.9	2765.1	3108.6	3302.2	3722.9	3715.5	2537.6	2779.3	4600.8	4643.4	3262.7	3448.8	2273.8	2130.7
NCDO_1215	2282.6	2019.3	2156.1	2212.9	2721.1	2491.5	2108.3	2160.7	2991.2	3356.4	2508.3	2847.5	2546.3	2560.1
NCDO_1216	1534.9	1382.3	1704.7	1751	1719.8	1735.4	1656.6	1884.4	1918.8	2038.3	2162.1	2473.9	2046.8	2120.3
NCDO_1217	1259.7	1076.3	1515.1	988.3	1219.2	1031.7	1104.4	1777.4	1336.3	1369.5	1244.8	1330	1090.1	1411.8
NCDO_1218	1907.4	1879.3	1825.3	1478.9	1799.5	1550.3	1634.2	1882.4	1988.8	1889.1	2008.1	2146.3	2410.2	2517.7
NCDO_1219	2162.8	1941.7	1347.5	1181	1435.6	1368.2	1455.2	1580	1720.7	1484	1969.6	2014.1	1920.6	2058
NCDO_1220	8010	7497.3	7104.2	7479	7183.2	7507.3	7845.5	8114.5	10092.5	10678.6	8973.6	9579.2	11649.6	9067.7
NCDO_1221	32.4	9.5	21.2	15.6	27.1	6.8	52.2	48.8	21.4	10.5	23.2	29.6	23.9	59.2
NCDO_1222	4.9	6.1	32.2	20.3	13.8	24.4	15.6	8.6	0	7.7	15.7	3.6	25.5	0.4
NCDO_1223	223	277.7	233.5	302.3	349.5	391.4	541.7	396.7	141.8	111.9	283.3	187	498.3	545.1
NCDO_1224	57.8	101	41	32.9	85.6	60.2	122.7	93.5	67.5	19	93.6	67.9	60.5	44.8
NCDO_1225	126.2	160	154.3	198.3	142	145.1	293.4	96.7	83.8	71.1	133.2	109	221.4	152.4
NCDO_1226	1303.3	1439.3	963.7	1522.9	435.1	606.7	1719.7	1578.6	2383.3	2589.4	2062.3	2101.4	1314.2	2081.3
NCDO_1227	288.7	347.5	511.1	450.8	286.3	351.4	341.2	339.4	165.6	161.2	304.8	241	317.8	381.1
NCDO_1228	465.5	533.3	954.1	1488.5	686.2	769.1	994.2	854.7	449.8	475	751.4	771.5	1544	1940.2
NCDO_1229	433.5	356.5	656.6	691.2	425.1	475.4	468.8	443.7	264.5	262.1	358.1	361.5	800.6	777
NCDO_1230	773.8	627.5	1267.2	1442.3	687.7	802.2	824.4	862.3	556	533.7	675.8	663.4	1454.4	1318.5
NCDO_1231	64.8	72.1	107.4	63.7	148.9	131.6	142.3	111.7	114.4	114.7	50.4	52.3	203.9	157.7
NCDO_1232	139.4	150.2	169.1	208.8	374.6	422	333.3	267.1	334.1	359.2	177.5	121.8	611	501.8
NCDO_1233	82.6	125.9	171	163.6	257.3	403.9	154.7	141.6	233.9	255	143.9	88.4	490.1	322.7
NCDO_1234	68.3	61.7	102.8	90.4	165.1	161.1	113.9	94.8	136.8	128.6	64.3	56.6	216.7	194
NCDO_1235	112.9	141.4	208.8	160.5	278.3	302.8	209.1	213.6	224.7	240.7	98	61.8	386.2	297.2
NCDO_1236	152.3	192.9	224.3	261.9	331.8	413.6	279.6	213.5	271.6	310.2	134.5	145.7	448.9	352
NCDO_1237	166.4	170.8	200.2	269.6	307.3	318.5	318.7	221	268.3	179	167	134.5	374.1	348.2
NCDO_1238	241.1	310.3	321.5	404	491.9	599.3	505.2	353.8	436.6	353.8	288.5	217.1	488.9	494.2
NCDO_1239	233.7	230.5	246.7	340.4	417.4	504.2	465.7	318.9	310.7	327.3	235.8	195.5	551.8	444.7
NCDO_1240	315	328.2	339.7	474.1	577.3	751.1	712.6	434.4	414.2	428.7	382.5	334.2	742.9	639.9
NCDO_1241	135.4	126.8	186.5	164.2	291.1	364.2	237.1	252	215.7	231.2	123.7	108.5	434.4	346.5
NCDO_1242	5486.5	5226.9	3775.2	2907.9	1665.7	1480.2	3203	3590.1	4514.4	3953	6763.4	7114	2514	1654.8
NCDO_1243	48.6	76.1	129.8	111.7	109.3	129.3	109.6	47	67.7	59.9	60.3	51.4	187.9	189.6
NCDO_1244	9.8	26.6	33.6	48.5	56.8	38.5	22.2	0	21.7	4.1	31.9	8.3	105.9	90.2
NCDO_1245	51.1	74.7	73.4	62.3	102.7	117.5	42	27.1	58.7	61.3	55.2	51.2	142.2	178
NCDO_1246	56.7	63.2	78.8	112.3	157.1	151	80.2	44.7	67.2	58.3	88	41.3	117.4	120.6
NCDO_1247	29	73.8	88.5	37.2	67.3	87.3	34.7	41.1	43.2	33.9	39.4	25.6	86.9	122.3
NCDO_1248	23.2	76.7	86.9	43.1	70.7	89.6	70.4	48.6	52.1	45.2	51.3	47.6	99.9	117
NCDO_1249	118.8	125.7	99.6	118.3	147.3	167.5	154.8	143.1	222.1	193.5	136.9	97.8	284.8	305.1
NCDO_1250	67.8	81.7	130.3	98.7	143.1	131.7	139	107.7	159.8	170.6	76.8	73	215.7	252.1
NCDO_1251	195.7	208.8	243.6	348.8	301.8	444.8	303.9	231.7	384.5	443.8	257.6	188.1	535.3	449.5
NCDO_1252	147.9	151.3	211.6	197.3	208.4	194.2	235.6	198.3	245.9	280.5	150.2	162.1	493.7	382.9
NCDO_1253	105.9	114.9	160.3	161.5	160.8	167.6	198.1	160.4	184	153	98.4	98.9	321.7	332
NCDO_1254	3389.4	3328.2	7946.8	7709.7	3239.5	2743.2	6834.7	7277.3	5548	6199.3	4605.9	5463.4	5343.3	3934.6
NCDO_1255	1256.3	1396.3	3720.9	2788.9	1423.4	1221.3	2326.3	2593.3	1915	1856.5	1603	1995.1	3534.9	2131.8
NCDO_1256	54.4	134	124.7	116.2	117.1	138.1	106.5	58.2	55.2	77.6	127.3	46.9	104.8	120
NCDO_1257	2282.8	2122.2	1789.4	2195.3	2985.5	3210.8	1311.5	1332.6	5998.7	5979.1	2441.9	2476.3	1363	1360.7
NCDO_1258	1953.7	1869.9	1927.6	1545.9	1305	995.9	2197.5	2397.2	2918.4	2824.1	2282.2	2506.3	1891.9	1591.3
NCDO_1259	1268.9	1226.8	3277.2	3997.4	5065	6091.5	826.2	776.5	768.4	762.8	1312.6	1201.4	3960.1	5399.1
NCDO_1260	550.4	514.8	344.2	260.7	396	347.6	364.7	323.5	465.5	449.8	520.4	437.9	139.1	284.6
NCDO_1261	1837.5	1498.4	606	490.9	1614.7	1369	432.8	382	828.5	772.1	1556.3	1808.3	264.5	281.9
NCDO_1262	97.7	75.5	89.1	44.6	41.7	24.9	34.3	26.9	49.9	57	137.1	155.2	32.3	59.4
NCDO_1263	136.4	93	122	56.9	51.2	41.8	57.6	32.8	36.5	85.2	92.8	91	16.6	41
NCDO_1264	297	258	227.8	199.9	151.4	189.4	218.8	179.7	195.2	115.6	354	306.6	244.8	234.4
NCDO_1265	1856.1	1969.2	1275.7	2007.3	1512.2	1866.5	2275.5	2149.5	3080.3	2725.6	2599.6	2678.7	1261.2	1171.8
NCDO_1266	517.2	386.7	348.5	324.7	1246	1047.6	474.5	415	339.6	386.9	417.7	408.8	613.1	696
NCDO_1267	342.8	287.3	243	213.7	897.9	813.8	313.6	318.9	247.1	255.1	296	270.6	360.8	382.5
NCDO_1268	153	157.4	156.8	107.3	359.6	345.4	166.1	119.8	61.2	58.7	123.8	109.3	126.7	125.3
NCDO_1269	138.1	152.2	162.2	133.3	437.2	289.2	144.2	91.8	42.2	44.5	122.1	101.5	232.7	123.9
NCDO_1270	8201.5	6926.8	3758.5	4780.4	11174.3	12373.4	6778	6769.3	8391.9	8760.1	8079.2	8006.6	5097.9	6140.8
NCDO_1271	10638.6	8998.2	4735.6	6492.7	15302.2	16407.4	10148.5	9843.2	10545.1	11231.1	11173.5	11949.2	11661.9	12882.3
NCDO_1272	6819.7	6372.9	3884.5	4438.1	8154.9	8794.3	6203.2	7114.1	5455.3	5461	7009.5	7333	7264.5	8736.6
NCDO_1273	7315.8	6420.3	3211.9	4500	7027	8473.9	6905.7	7259.8	4749.2	4941.8	7151	6697.9	5945.2	7751.1
NCDO_1274	9204.1	7872.2	4530.3	6369.9	9507.9	11281.7	10160.2	10128.2	6349.1	7468.9	10090.6	9904.2	11716.5	14751.8
NCDO_1275	13093.3	10156.1	5719.9	9928.6	13251.3	16493.6	17319.3	16741.2	7878.8	10073.4	15892.3	16019.3	20576.7	24005.8
NCDO_1276	22564.4	17436.2	12074.1	19398.7	17282.1	22045.9	28399.3	26294.6	12384.8	14498.9	26649.4	27127.1	31984.5	35623.9
NCDO_1277	20599.7	16172.5	14183.9	17825.4	17472.6	19226.3	29279.2	30087	11819.9	13755.1	22545	23811.8	38767.3	39774.8
NCDO_1278	19947.9	15562.4	13756.2	17543.9	18123	17549.8	25935.8	27912.4	11244.9	12930.7	22243.3	24259.5	36809.5	37542.5
NCDO_1279	9017.8	7350.9	4162.6	5432.1	3925.1	4226	6719	6552.6	2413.4	2568	9660.9	9119.8	5639.9	6814.4
NCDO_1280	6942.2	9238.4	7388.8	9701.5	12522.7	13765.1	6218.5	7188.6	12429.4	12546.1	9294.8	9409.8	12089.5	14839.5
NCDO_1281	3992.2	4273.2	3917.6	3676	9023.1	8341.3	3042.5	3324.5	6517.7	5187.5	3854.1	3790	6023.5	7492.3
NCDO_1282	3006.9	3109.6	1695.9	2820.3	2173.4	2965.5	2980.7	2917.5	2800.7	2823.5	4394.1	4336.5	2178.7	3420.2
NCDO_1283	1623.2	1676.3	1258.4	1152.6	1488	1397.4	1772.2	1772.1	1126.4	1174.9	1801.3	1982.8	1528	2218.3
NCDO_1284	90.8	112.2	186.2	138.7	165.7	150.9	344.2	298.2	207	176.7	110.8	102.4	236	134
NCDO_1285	2995.9	2775.2	1753.7	1645.2	1082.1	876.3	1676.5	1745.6	2737.2	2560.5	3125.3	3282.2	913.5	789.7
NCDO_1286	1828.7	1668.4	2118.3	1935.2	1444.6	1386.8	1830.3	1947.9	3139.3	2470.9	2001.9	1997	1017	1268.9
NCDO_1287	930.3	1009.3	1014.1	984.5	598.2	694.1	897.9	844.6	1089.2	1175.7	936.3	986.4	672.6	706.4
NCDO_1288	2896.5	2454.3	1983.3	2008	1912.8	1753.2	2730.2	2839.5	3129.7	3199.4	2951.1	3186.7	2407.2	2763.6
NCDO_1289	7467.9	6432.1	3181	6301.9	5116	5316.5	8953.2	7098.1	7531.7	8164	10005.7	10993.8	7891	9911.5
NCDO_1290	2160.2	1830.5	1026.3	1216.3	975.9	1245.8	1709.8	1740.5	1740.3	1796	2177.5	2263	1197.3	1366.6
NCDO_1291	1069.3	857.7	712.3	627.8	542.2	558.3	999.5	1319.2	1036.4	1062.5	956	1080.2	1005.4	1184.7
NCDO_1292	2477.7	1837.3	1583.9	1628.9	1252.7	1284.8	2252.6	2225.9	2994.5	3072.5	2638.1	2982.9	2304.2	2651.8
NCDO_1293	3578.3	2786	1691.3	2349.3	1398.3	1789	3412.1	3913.1	3038.2	3433.2	3593.4	3273.6	3204.6	3603.8
NCDO_1294	1791.2	1472.9	1240	1366.5	829.2	880	1855.8	1924.5	1726.4	1895.2	1974	2300.4	2084.3	2254.5
NCDO_1295	2461.5	2232.6	1497.9	1283.9	892.4	769.6	1806.1	2209.7	1897	1833.4	2252.1	2497.2	1886.6	2075.6
NCDO_1296	1808.3	1790.3	1163.5	1371.8	791.8	838.3	2696.7	2828.2	3167.7	3463.7	2143.4	2301.5	2639.8	3010.3
NCDO_1297	1241	1162.4	913.4	761.5	534.6	551.5	1474.8	1553.1	1741.9	1700.3	1113.8	1018.3	1825.6	2008.3
NCDO_1298	1285.4	1544.7	1746.3	1352.1	451.6	538.8	5053.5	6086.4	499.5	701.3	2567.4	3310.3	2963.6	2901.6
NCDO_1299	4963.7	5452.7	3642.2	3244.4	2872	2684.3	7626.4	8753.9	4085.4	3787.5	6052.6	7210	5647.8	6030.1
NCDO_1300	1876.6	1586.5	1064	1165.8	1008.3	1050.3	2045.6	2061.7	646.5	644.5	2111.9	2436.7	1328.1	1666.5
NCDO_1301	3464.5	3383	1514.8	1931.5	1823.9	1893.5	3607.1	3205.7	843.2	1101.2	3809	4700.4	2816.5	3873.7
NCDO_1302	2466.5	2341	1292.8	909.1	1141.7	1017.3	1594.4	1794.6	579.3	618.7	2214.6	2470.1	2032.8	2289.7
NCDO_1303	4484.9	3908.9	2032.5	2258.7	2112.1	2273.8	3508.8	3562.6	1139.2	1222.8	4264.5	5265.8	4902.6	5384.2
NCDO_1304	104.6	118.4	115.8	87.5	183.4	186.5	128	78.4	28.2	30.6	75	32.2	58.2	79
NCDO_1305	3871.3	4503.3	3793	3573.7	8260.5	7842.8	2693.5	2864.7	6063.8	5365.3	3611.5	3491.4	5542.7	6537.4
NCDO_1306	7097.2	8948.4	7671.1	9388.1	12019.7	14077.6	6326.5	6656.5	12292	12313.8	9326.2	8775.1	11496.2	14241.9
NCDO_1307	1380.8	1151.5	1351.8	1781.8	1179.5	1546.3	975.7	881.5	1738.5	1744.9	1767.2	1647	1774.7	2093.8
NCDO_1308	1013.2	1012.4	726.7	1303.8	851.7	1261.2	1060.1	1160.3	1375.6	1235.7	1224.7	1028.1	1596.5	1736.5
NCDO_1309	474.2	426.7	393.8	309.5	534.7	455.5	264.6	263.7	373.1	391.1	469.6	499.9	200.8	257.1
NCDO_1310	284.4	405.9	361.3	373	532.4	543.9	279.6	257	572.1	487.7	576.9	952.3	263.5	319.9
NCDO_1311	1324.1	1383.7	764.6	879.3	1172.3	1332.7	930.3	935.2	1160.6	1193.2	1637.8	1601	476.6	693
NCDO_1312	442.3	414.8	522.2	534.7	455.4	460	567.8	549.2	628.2	689.1	545	487.9	857.5	1006.3
NCDO_1313	171.1	177.1	183.9	152.9	147.8	150.1	255.7	201.8	142.3	131.5	164.5	126.8	138.1	140.1
NCDO_1314	727.3	742.1	615.3	922.8	664	801.9	900.5	782.5	699.5	850.6	902.5	695.5	902.7	999.6
NCDO_1315	209.4	192.1	190.6	92.6	214.5	192	239.3	134	142	120.7	185.8	180.6	116.8	128.9
NCDO_1316	224.7	233.2	250.2	276.4	264.9	295.8	278.9	177.1	242.8	249.4	247	253.9	267.6	333.4
NCDO_1317	9419.5	10665	5277.6	7273.6	12462.7	13656.8	8026.9	8166.1	12233.7	12254.2	10472.2	9996.8	8620.9	10863.3
NCDO_1318	3046.1	2740.2	1807.6	2242	1758.6	2179.1	2403.8	2383	3148.9	3415	3922.6	3998	739.7	719.1
NCDO_1319	3774.6	3335.8	1838.4	2501.2	1831.6	2390.2	3077.7	3070.9	2738.6	3483	5126.8	4887.9	1960.3	2469.2
NCDO_1320	1837.4	1896.2	887.2	821.5	839.3	976.3	1641.1	1665.4	648.4	666	1863.1	1716.3	1115.6	1418.7
NCDO_1321	260.6	265.8	125.7	131.7	347.4	439.9	331.3	295.1	123.5	127.3	285.4	212.1	1035.5	1103
NCDO_1322	375.9	356.8	134.1	195.8	521.9	610.6	422.6	407	145.2	166.5	396.8	323.3	1370	2064.8
NCDO_1323	343.4	365.4	190.9	236.1	484.9	636.1	435.6	401.9	140.1	143.6	353	278.9	921.7	1267.6
NCDO_1324	926.2	923.3	894.1	924.7	1098	1155.9	998.7	1070.1	1607.4	1571.6	971.2	766.8	784.4	747.2
NCDO_1325	15114.2	16757.4	12980.7	11123.4	13023.4	10167.1	21652.6	23599.3	13270.2	13231.3	16304	19014.2	20858.8	20298.7
NCDO_1326	238.5	315.3	427.4	290.8	302.8	239.3	465	491.1	231.3	274.2	407	486.2	680.1	611.4
NCDO_1327	988.9	972.2	517.8	528.6	1231.8	1335	789.5	789	815.4	764.1	989.7	962.3	691.6	655.8
NCDO_1328	1829.2	2162.2	1001.5	1485.2	1667.3	2582.8	1304.6	1530.5	1528.5	1626.5	2336	2281.6	1336.4	1521.2
NCDO_1329	32.4	116.9	71	44.8	87.3	62.6	87	40.5	32	22.5	85.1	37.6	117.5	78.6
NCDO_1330	670.5	741.9	586	576.8	806.1	859.8	804.7	864.3	902.2	1000	715.3	622.4	674.7	651.2
NCDO_1331	1652.7	1634	1423.1	1816.4	1781	1625.1	2181.8	2227.9	2148.6	2303.6	1716.3	1893.8	1452.3	1387.6
NCDO_1332	1134.7	1048.1	1181	1739.2	606.4	708	1106.5	1021.5	1508.1	1711.4	1647.5	1976.9	873.5	938.2
NCDO_1333	2167	2030.7	2639.7	3528.6	1557.9	1775.7	2730.8	2658.1	2785.9	3063.1	2711.8	2585.9	2075.6	2382.8
NCDO_1334	1826.2	1784.4	1820.7	1937.3	1302.2	1492.1	2264.4	2134.6	3590.8	3756.8	2179.4	2161.7	1519.5	1474.1
NCDO_1335	3361.8	3220.6	2710.5	2978.9	4575.5	4298	4574.8	5109.8	5689.5	5587.3	4147.6	4796.6	3603.9	3118.1
NCDO_1336	5336.4	5170.1	2798.6	3526.1	5629.4	5205.4	5004.4	5013.5	5147.9	5485.8	6180.5	7587.2	5540.1	5474.6
NCDO_1337	1156.2	1259.3	1305.8	790.2	1138.5	920.8	1147.3	1172.9	889.6	922.9	1201.9	1124.5	1213.1	1206.8
NCDO_1338	459.4	488.7	1115.2	1314.5	526.6	466.8	2733.7	2725.9	306.4	312.8	448.2	604.8	2193.3	2053.4
NCDO_1339	299.5	322.1	314.5	365.1	277.5	318.1	375.5	239.7	435.2	408.2	321.7	282.6	324.7	389.8
NCDO_1340	587.5	587.3	373.6	688.5	565.4	727.3	569.1	391.8	894.5	1148.6	979.7	762	751.9	852.8
NCDO_1341	165.2	161	150.8	143.8	153.6	186.3	208.2	181.4	273.1	229.6	204.3	192.7	205	288.9
NCDO_1342	484.4	438.7	399.9	537.7	402.3	441.4	515.1	479.6	680.9	747.6	605.7	529.1	609.6	669.9
NCDO_1343	280.7	303.6	307.9	299.1	309.4	280.6	409.4	381.5	384.5	482.9	438	278.5	359.1	300
NCDO_1344	639	690.9	394.7	387.6	500.4	527.1	705.7	650.6	643	610.6	627.7	517	553.9	634.5
NCDO_1345	98.5	108.4	123.5	90.7	123.1	97	90.1	144.6	202.9	142.2	119.5	127.3	154.2	210.7
NCDO_1346	184.7	204.8	228.3	208	210.2	206.9	181.8	192.3	349.7	326.9	183	254.4	250.4	280.3
NCDO_1347	696.2	722.4	474.7	606.6	515.7	640.3	727.9	557.5	890.5	672.3	764.5	572.2	629.2	778.8
NCDO_1348	304.7	303.5	346	234.6	191.8	207.1	353.4	267.2	194.4	233.7	371.1	357.6	426.7	475.8
NCDO_1349	543.9	571.6	530.9	617.1	639.3	753.1	1127.4	1031.5	752.3	800	634.9	603.1	837.3	862.4
NCDO_1350	429.5	437.6	485.9	418.3	542.6	498.7	664.1	717.1	448.3	509.9	389.3	366.6	1172	1010.6
NCDO_1351	255.8	277.3	249.1	260.9	148.6	162.9	341.4	295.2	135	117.5	352.9	321.9	431.4	422.4
NCDO_1352	21.7	19.8	48.5	19.8	17.2	0	46.7	29.6	0	0	27.7	21.1	13.2	8.4
NCDO_1353	330.8	383.7	272.1	335.4	88.4	182.3	716.5	556.3	127.3	78.7	634.5	497.7	373.6	405.6
NCDO_1354	611.4	582.6	238.1	491.2	151.8	274.9	755.1	359.5	89.3	100	769.5	720	436.9	752.5
NCDO_1355	142.3	170.7	137.1	170.5	110.3	131.5	258.9	161	36.6	44.9	174.9	159.7	164.3	323.1
NCDO_1356	335.7	481	276.3	283.1	152.3	195.4	531.1	442.4	108.8	65.4	545.1	463.4	483.3	567.5
NCDO_1357	129.7	203.1	167.5	184.1	125.8	127.5	305.9	234.4	48.6	46.6	250.5	210.3	318.1	385.4
NCDO_1358	144.8	167.6	171.7	157.8	114	125.2	235.9	174.9	43.2	51.6	220.3	187.7	233	326
NCDO_1359	168.8	221	215.7	230.2	137.5	138.2	303.3	267.5	60.4	73	272.3	242.8	350	316.7
NCDO_1360	154.4	248.3	211.2	279.4	167.2	141.2	393.6	288	89.7	65.7	359.9	297	295	289.9
NCDO_1361	302.1	512.6	393.2	592.9	273	279.6	728.4	572.8	197.6	147.7	720.2	622.5	572.1	448.2
NCDO_1362	149.1	156.3	131.9	142	76.6	80.6	245.6	186.6	42.8	41.4	238.4	208.7	203.6	226.6
NCDO_1363	51.8	90.1	99.1	46.5	61.1	45.8	107.5	74.1	13.9	32.6	77.3	78.7	112.2	112.2
NCDO_1364	173.9	217.1	185.9	195.3	140.1	196.2	276.2	191.9	66.7	62.1	260.8	261.3	331.2	454.7
NCDO_1365	84.7	102.8	112.2	100.2	97	114.1	129.8	99.7	28.8	33.6	153.3	121.8	219.8	239.9
NCDO_1366	113.6	139.5	128.1	165	91.8	61.9	203.4	166.9	39.2	19.1	266.3	202.1	361.3	402.6
NCDO_1367	233.5	215.8	177.1	228	156.1	189.8	353.7	224.9	96.5	101.1	309.1	364.6	357.5	451
NCDO_1368	83	106.5	111	83.2	64	72.7	118	113.5	30.5	29.6	174.2	100.5	185.3	161.1
NCDO_1369	107.2	158.1	157.8	174.8	94.9	147.1	206.5	166	56.7	50	193.3	165	268.1	288.2
NCDO_1370	88.3	122.2	110.6	102.6	95.1	107.1	151.9	106.5	35.1	49.9	160.1	108.9	192.5	217.4
NCDO_1371	79	87.8	106.8	139.9	96.8	88.5	148.4	128.5	32.3	51.3	182.2	105.1	170.5	272.3
NCDO_1372	378.1	429.2	503.9	681.6	328.5	480.1	524.6	392.6	638.9	787.7	668.8	607.5	390.6	397.8
NCDO_1373	87.5	96.6	112	88.9	68	60.4	101	59.4	38.1	32	114.3	122	107.4	144.8
NCDO_1374	151.9	133.1	115.7	187.4	115.4	132.3	241.4	166.1	93.1	80	177.3	171.1	235.1	242.5
NCDO_1375	323.2	369.8	269.7	287.3	259.8	299	452.2	427	259	243.2	357.9	331.9	501.2	617.2
NCDO_1376	111.4	143.6	142.3	136	170.6	172.7	213.9	165.4	85.7	76.1	179.6	173.6	157	219.6
NCDO_1377	117.8	98.6	144.7	97.7	113	98.8	118.2	151.5	186.7	178.6	126.1	132.3	98.7	112
NCDO_1378	86.5	93.4	98.1	83.7	148.8	175.8	91.6	55.8	47	61	97.6	70.7	165.3	208.1
NCDO_1379	87.8	160.9	223	121.8	140.9	181.8	123.6	31.4	77.8	64.2	167.1	55.2	251.5	173.1
NCDO_1380	165.2	154.4	170.4	150.5	206.9	157.3	164.2	107.5	125.7	114.7	188	174.7	280.8	297
NCDO_1381	39.1	52.9	69.1	57	86	97.9	55.7	42	27.3	38.1	82.2	42.4	126.5	156.9
NCDO_1382	211	313.2	175.4	122.1	131.8	124.5	168.9	203	458.3	439.4	243.8	198	228.1	177.7
NCDO_1383	1156.7	1351.9	580.5	659.7	475.5	503.4	669	613.3	2480.8	2288	1213.7	915.1	440.7	456.6
NCDO_1384	2130.7	1985.9	2203.3	2811.7	1677	2174.5	2373.9	2385.9	2582.2	2947.2	2466.2	2499.8	2234.2	2390.9
NCDO_1385	3027.3	2593.2	3000.1	3551.5	1926.7	2263.7	3315.7	3487.3	3324.7	3512.5	2897.2	2826	4713.3	4770.4
NCDO_1386	2436.6	1996.9	2723.8	2635	1957.3	1636.6	2715.6	2990.2	2628	2725	2302.2	2512.8	3885.1	3888.7
NCDO_1387	1562.6	1258	1545.8	1493.9	943.8	997.2	1389.8	1628.8	1225.9	1261.5	1426.2	1325.1	1992.4	1942.8
NCDO_1388	255.5	303.1	492.8	287.8	440.5	389.1	845.7	890.2	635.3	703.6	417.8	332.3	275.2	172.4
NCDO_1389	22.9	27.7	61.6	49.4	51.6	31.2	97.8	67	67.2	83.4	41.4	46.2	23.5	7.9
NCDO_1390	579.9	867	587.2	691.9	1222	1453.2	4735.1	4205.3	1058.5	1092.8	757.6	707.5	3750.5	2170.7
NCDO_1391	356.9	578.5	925.9	781.2	927.9	909.3	1769.4	1683.4	518.2	556.8	437.4	443.5	4234.6	2585.3
NCDO_1392	854.6	1012.4	470	593.2	398.5	442.3	714.7	541.8	318.9	430.5	936.5	1026.7	653.8	798.9
NCDO_1393	10565.8	11975.9	11948.2	6983.3	9543.2	7021.7	8793.6	11939.5	13314.1	11163.2	8354.4	9009.8	5216.3	3972.8
NCDO_1394	433.7	529.9	713	799.9	496.3	502	597	550.5	982.4	1524.3	723.2	948.5	710.2	595.6
NCDO_1395	3504.5	3771.3	2575.1	4050.5	1875	2270.8	3641.8	3902.3	4215.2	4035.8	4999.4	5598.7	2605.6	2922.4
NCDO_1396	9336.7	8943.3	8216	9080.9	6371.6	5508.7	6674.4	7367.7	16200.5	16452.6	10672.6	11999.1	5444.7	6655.8
NCDO_1397	5367.1	5125.2	5134.7	3299.3	3570.5	2528.5	3288	4153.8	7860.4	6957.7	4799.4	5011	3072.7	4157.6
NCDO_1398	8133.6	6942.6	6325.6	4197.1	7675.8	6054.5	5292.6	6263.6	6955.9	6042.3	5670.9	6218.4	7114	4472.8
NCDO_1399	5603.2	4366.3	6273.2	5368.3	5667.7	5239.2	4955.4	5494.9	5893.8	6129.9	4671.2	4901.9	6721.8	3907
NCDO_1400	15022.2	12031.3	15799.1	15326	13281.1	12244.9	16471.5	19501.9	13499.9	12232.1	10863.3	10676.5	13311.2	8168.5
NCDO_1401	13792.8	9767	17057.1	17696.8	18243.9	13542.7	14535.6	19958.7	16900	15633.7	11439.1	15438.2	14881.8	8697.9
NCDO_1402	536.6	547.9	645.8	421.6	441.9	408.1	442.5	317.5	444	334.5	624.9	594.6	325.3	181.9
NCDO_1403	60.9	40.1	48	73.3	67.4	40.7	108.4	5.8	80.7	105.6	66.3	38.2	23.2	26
NCDO_1404	3761.1	3847.6	2102.2	2979	2777.1	3255.9	3502.7	3505.4	4077	4547.8	4479.8	4191.7	2708.8	3686.5
NCDO_1405	449.2	442.6	444.3	351.9	445.7	368.2	414.4	424	690.7	679.4	450.3	399.7	358.7	326.1
NCDO_1406	613.2	649.6	520.8	538.7	535.3	511.9	771.8	922.6	674.9	848.5	748.4	731.6	623.6	659.1
NCDO_1407	367.6	419.6	395.7	264.2	344.3	251.4	364.4	408.9	388.5	363.4	319.6	355.8	301.1	400.1
NCDO_1408	214.2	239.6	257.8	222.2	212.7	246.8	132.7	119.6	70.4	77.7	155.1	244.5	337.2	551.8
NCDO_1409	3328.8	2875.9	1874.7	1874.3	2316.7	2014.4	2559.9	2794.4	2978.2	2987.4	3116.1	3371.3	2321.9	2916.1
NCDO_1410	1014.4	1120.7	926.2	745.5	1103.2	1024	794.1	730.6	1716.6	1782.3	1062.9	973.6	418.9	449.6
NCDO_1411	774.4	769.1	1821.1	2361	262.1	286.6	1303.2	308	656.2	559.6	590.8	707.6	3063.8	578.7
NCDO_1412	798	689.3	1884.6	2103.1	306.2	311.7	1040	274.9	761.1	701.7	691.7	801.6	4293.7	831
NCDO_1413	1086.6	762.8	1743.9	2301.4	367	411.1	938.4	265.8	1103.9	1086.4	859.1	1129.2	4961.5	766.8
NCDO_1414	315.5	232.8	744	418.4	126.7	117.1	269.5	100.9	325.4	251.1	167.7	221	1067.8	200.5
NCDO_1415	41.3	69.6	138.1	41.3	29.6	60.8	77.5	41.5	122.2	58.6	112.2	109	92.1	47.5
NCDO_1416	125.2	93	131	124.3	65.8	81.7	64.9	69.2	86.2	65.7	55.4	43	93.4	118.1
NCDO_1417	172.6	225.7	261.2	221.5	176.4	195.5	343	172.5	153.8	127.4	157.7	217.4	186.9	191.2
NCDO_1418	268.6	285.9	365.6	319.7	337.9	435.3	609	411.2	362	350.3	365.9	273.4	444.7	369.7
NCDO_1419	2436.7	2980.1	3318.7	2982.9	4568.8	4341.6	1831.9	2225.6	3343.8	3884.4	2662.9	2731.3	3863.2	3959.7
NCDO_1420	3663.2	3527.3	3304.8	3507.3	3818.1	3486	3237.6	2990.1	4157.3	4385.7	3721.7	3943.6	5370.7	6073.1
NCDO_1421	1190.4	1014.1	564.1	1403.7	1558.7	2258.7	1562.9	1098.3	970.5	1281.6	1506.9	1666	912.9	1081.2
NCDO_1422	697.2	632.8	777.7	696	666.9	669.6	603.3	575.1	632.4	663.5	648.6	638.1	775.9	871.5
NCDO_1423	2169.1	1806.5	1672.4	2384.6	2051.7	2430.7	1814.8	1492.5	1731.7	2146.2	2692.5	2869.7	2082.5	2415.5
NCDO_1424	3195.7	2710.5	2802.4	2633.4	3109.6	3170.5	2112.3	2188.6	4437.1	4304.4	3009.7	2897.8	1603.7	1678.1
NCDO_1425	1105.3	994.5	1450.9	1356.3	1576.3	1444.5	1095.2	1112.1	2010.3	2613	1396.1	1556.7	1124.8	1178.8
NCDO_1426	1578.3	1323.2	1313.8	1151.1	1684.1	1615.7	725.2	862	1828.9	1898.4	1420.2	1384.3	769.3	709.4
NCDO_1427	1653.3	1675.7	1423.9	891.9	1136	1131.8	927.3	1033	1525	1351.5	1285.7	1075.6	1081.7	925.3
NCDO_1428	14382.6	12239.6	2521.2	2322.4	21619.8	19060.2	11103.2	12117.5	10759.2	10758.3	13394.1	12881	17799.1	26515.5
NCDO_1429	230	260.5	187.2	151.7	383.1	392.6	182.7	142.1	122.4	120.3	274.3	148.2	245.8	300.9
NCDO_1430	13618.8	13741.5	5591.3	9116.9	12506.3	11832.8	11529.8	9946.4	8446.9	10018.3	12340.8	13176.9	8880.8	6968.7
NCDO_1431	719	844.5	386.2	377.5	823.4	828.2	559.9	568.9	312.7	314.8	557.5	533.4	2218.8	3094.8
NCDO_1432	1628	1533.3	1317.6	1600.7	790.9	859.7	1094.1	1222.2	1103.1	1142.6	1921.1	2014.5	772.2	1173.5
NCDO_1433	28.3	47.8	63.9	59.4	28.8	22.9	339.8	365.5	19.3	25.8	6.4	0	64.8	33.8
NCDO_1434	116.3	204.8	501.7	507.2	87.3	166.5	2732.5	3595.7	83.5	41.4	79.4	182	1200.8	1177
NCDO_1435	277.2	667.4	1201.5	1451	376.3	601.5	8250.3	8570.6	158.9	161.8	350.3	351.7	3327.2	4081.9
NCDO_1436	325.5	606.9	1631.1	1731	361.5	620.7	8408.4	9489.8	185.9	204.4	219.4	375	5330.8	6822.5
NCDO_1437	56.6	104.3	170.8	136.6	135	170.8	269.6	303.1	54.3	66.7	66.9	53.1	504.4	372.2
NCDO_1438	105.8	147.2	145.8	137.7	157	185.7	122.8	86.6	87.6	101.8	136.8	100.2	202.9	242.4
NCDO_1439	76.7	74	100	96	63.9	100.4	107.3	42.1	88.3	79.5	83.6	76.4	111.8	100.9
NCDO_1440	0	2.4	33.3	8.5	3.5	0	2.1	7.4	7.4	18.4	0	4.7	0	10.4
NCDO_1441	433.7	404.6	315.5	415.1	512	674.2	527.4	421.5	763.1	891.7	445.2	390.7	796.6	793.9
NCDO_1442	2379.5	2189.5	2760.9	2997.8	2601	2800.7	2278	2354.9	3151.9	3595	2281.2	2270.9	1880.2	1558.2
NCDO_1443	2731.8	2560.6	2633.8	4058.3	3255.3	3488.1	2825.6	2748.1	3628.9	3994.9	3124.3	3263.8	2632.2	2265.5
NCDO_1444	5088.5	4878.3	5678.2	8348.7	6344.7	6442.6	8001.7	6789	7229.2	9149.3	7113.9	8278.5	7873.3	7399.9
NCDO_1445	2422.1	2831.7	3327.4	3542	2756	2592.2	3386.5	3111.7	3017.3	3785.6	3056.1	3150.7	4225.8	4327.8
NCDO_1446	4207.9	4088.6	15057.4	4337.9	6218.7	3343.3	7846.5	10464.9	11695.2	12168.3	2789.5	3121.4	11766.5	6970.3
NCDO_1447	1535.5	1563.1	2266.4	2482.1	1766.8	1519.1	2217.5	2114.7	1958.6	2075.7	1723.4	1869.5	3948.3	3762.1
NCDO_1448	1227.6	1221.2	1359.6	1374.3	1241	1255.7	1387.5	1345.5	1473.9	1274.7	1153.8	1077	2026.2	1921.1
NCDO_1449	2768.8	2447.3	1089.7	2335.8	2891.4	3508.4	2411.3	2052.2	3225.7	3943.5	3890.6	3832.3	2093.1	1733.9
NCDO_1450	1014	961.8	632.4	570.1	1069.8	950	1143	1308.3	821.3	942.8	1117.3	1090.6	1108	1413.2
NCDO_1451	111136	119287	81632.4	71867.3	37858.5	35114.5	89549.1	101061	42651.6	47660.7	129732	155395	92423.5	99021
NCDO_1452	201880	221366	95443.3	118943	64458.8	67541.6	166920	187835	70496	73589.7	237692	253254	221299	258940
NCDO_1453	77568	81818	37583.5	22951.4	22270	20555.8	28552.1	32907	18321.6	13869.6	60010.7	67281.4	26666.8	32610.6
NCDO_1454	3288.4	4341.5	3030.5	2534.8	8304.3	7945.6	9648.5	11071	8369.1	8036.4	2255	1950.7	6293.9	3957.8
NCDO_1455	3764.7	3133.1	2381.5	3139.4	2931.5	3209.7	3677.8	3602.5	5433.9	5556	3811.6	3612.5	2716.5	2915.8
NCDO_1456	2196.3	1720.9	2003	1885.5	2000.4	1821.9	2146.8	2521.3	3274.3	3330.8	2095.6	2213.4	2751	2295.4
NCDO_1457	4091.6	4025.7	3113.4	4237.2	3226.3	3773.4	4808.8	4797.4	4770	5583.3	4465.7	4349.1	3964.2	4517.3
NCDO_1458	2440.1	1944.8	3044.4	2207.5	2295.8	1871.8	2006.7	2242.9	3514.1	3628.2	2346.1	2729.2	2516.2	2524.2
NCDO_1459	1687.4	1746.3	2163.8	1990.9	1299.4	1220.1	1399.2	1799.1	2116.6	2087.4	1872.2	1841.1	1804.1	1996.5
NCDO_1460	102.9	146.7	143.9	156.7	197	216.2	210.3	181.2	99.7	98.4	111	80.7	183.8	159.2
NCDO_1461	124.7	184.2	156.3	191.8	302.9	330.3	226.7	143.6	119.8	164.8	180	133.4	209.9	203.5
NCDO_1462	661.4	587.3	308	257	540.8	433.7	240.3	259.2	871.8	885	581.6	612.2	76.1	104.8
NCDO_1463	615.4	608.6	334.5	226.9	473.6	438.6	334.6	247.4	610.8	535.3	548.1	575	186	253.8
NCDO_1464	572.2	554.2	817.2	565.1	236.8	225.1	205.5	265.9	526.1	482.4	715.2	733.5	141.7	131.8
NCDO_1465	1534.7	1100.1	1757	1775.5	2248.8	1903.1	1817.6	2500.7	1987	1785.3	1438.5	1510.5	3145	2680.5
NCDO_1466	2988.8	3295.1	670.7	900.8	1575.8	1980.9	2640.1	2577.8	1277.7	1197.1	3466.9	3740.2	2000.6	2470.4
NCDO_1467	2420	2535.6	1252.1	1368.5	1756.2	1761.2	2960.1	3029	1240.5	1275	2927.1	3421	3885.7	4746
NCDO_1468	5873.1	6852.8	2745.9	4371.5	3407	4942.2	7512.2	7290.9	2302.3	2528.3	8186.2	7189.4	11045.2	14086.2
NCDO_1469	1377.9	1536.2	937.7	1014.1	604.4	636.4	723.2	719.5	590.9	701.9	1859.3	1836.4	999.6	1213.4
NCDO_1470	407.2	456.5	608.3	449	379.3	348.7	312.8	409.7	526.7	532.7	470.7	531	246.8	212.9
NCDO_1471	6388	5726.9	3769.3	5412.2	5438.2	6583.5	8646.3	8835.6	4349.1	5002.5	7098.4	6820.5	8702.6	9112.6
NCDO_1472	7641.5	6183.5	4510.7	6897	6441.5	8131.8	9281	8946	4952.5	6023	8728.6	8013.2	11859.4	10707.4
NCDO_1473	1802.2	1591.6	1912	1349	1731.6	1527.2	1845.8	2149.2	1185	1291	1592.2	1656.5	3017.8	3089.4
NCDO_1474	1516.7	1675.2	594.2	761.7	1900.4	2024.8	1197.9	1086.6	442.1	541.8	1387.1	1391.9	5650.2	8432.2
NCDO_1475	247.2	310.2	242.9	224.5	515.4	561	275.5	283.8	99	95.2	167.7	143.9	1341.1	1847.2
NCDO_1476	1634.6	1932.5	944	929.9	1011.3	1176.3	1746.6	1921.8	1580.6	1839.3	1928.6	1610.3	1688.3	1844.4
NCDO_1477	1863.5	1809.8	1416.7	1108.3	1410.5	1232.1	1701.8	1949.1	2578.2	2574.5	1922.4	2083.5	1187.7	1172
NCDO_1478	4031.2	5403.7	1620.1	3281.8	1754.9	2331	6631.1	5262.2	1992.8	2190.3	11466.1	10325.6	898.4	742.1
NCDO_1479	2362.5	2244.3	1996.4	2201	1890.6	1656.5	2318.2	2404	2408.3	2436	2535.9	2870.2	2021.4	2159.1
NCDO_1480	125	151.1	193.6	137.6	237.3	273.6	161	192.1	281.3	269.3	154.8	157.4	181	268.7
NCDO_1481	71.1	101	123.7	110.9	138.6	140.3	125.8	99	48.2	51.6	74	49	130.7	103.1
NCDO_1482	68.4	85.3	87.7	53.7	166.3	149.4	72.7	62.9	56.9	85.8	71.1	69.6	115.2	120.9
NCDO_1483	70.2	109.8	116.7	69.6	201.5	181.9	112.7	44.4	83.1	84.5	103.9	89.5	126.8	206.1
NCDO_1484	67.1	103.5	105.1	89.9	197.1	216	109	62.9	63.9	85.6	120.5	88.1	203	190.4
NCDO_1485	36.1	59.6	64.9	47.7	126.4	151.3	49.6	17.9	27.8	34.7	79.6	42.1	105.8	127.2
NCDO_1486	75.3	116.5	117.6	119.3	169	208.9	144.6	68.4	51.8	44.1	128	65.4	155.9	165.1
NCDO_1487	116.9	125.5	133.2	124.9	157.2	237.1	173.8	119	86.1	97.4	130.8	82.5	150.8	163.4
NCDO_1488	195.9	211.6	174.2	183.6	358.1	504.5	261.9	238.8	221.2	286.3	301.1	229.8	244.4	312.6
NCDO_1489	4948.1	4871.7	6077.1	6280.9	3603.6	3332.8	6654.6	7302.2	10028.1	10087.6	5138.8	5162.8	7308.9	7925.2
NCDO_1490	1443.7	1323.1	740.5	589	1501.6	1242.9	1877.5	2379.7	331.5	356.6	1259.5	1336.5	1258.2	2227.1
NCDO_1491	2983.1	3076.5	2876.3	3456.2	4046.7	4222.9	3227	3315.6	3013.8	3531.9	3540.8	4020.7	4915.9	6250
NCDO_1492	1154.8	994	1471	1231.8	1235	1018.2	952.7	1188.9	1647.2	1616.7	1108.3	1251.4	1695.2	2211.1
NCDO_1493	1250.6	1259.6	2324.8	2198.9	1374.1	1242	1698.6	1798.6	2406	2428.6	1123.2	1296.6	1424.2	1313.7
NCDO_1494	709.8	676	353	334.4	790.4	839.5	794.7	903.2	722.1	726.7	718.2	687.1	754.4	884.4
NCDO_1495	1573.8	1471.1	1326.3	1561.4	1889.7	2047.1	2118.3	1987.7	1609.8	2139.8	2115.2	2330	2573	2616.6
NCDO_1496	3210.9	2775.4	1628.7	2468.8	2959.9	3630	2885.9	2915	2706.3	2718.7	3734.7	3365.7	2766.7	3121.1
NCDO_1497	4458.1	3704.5	2381.4	3412.6	4049.2	4594.4	4459	4601.3	3598.3	4094.5	4856.8	5050.8	6719	7221.7
NCDO_1498	4247.7	3460.4	3317.7	3709.1	4646.2	4268	4906.5	4913	4066.3	4605.3	4463.7	5304.6	8082	8575.4
NCDO_1499	1388.9	1127.5	2793	1658.1	2492.7	1437.5	1557.5	2185.6	1604.1	1627.6	1153.6	1449.5	2559.6	2668.1
NCDO_1500	5409.3	5421.9	2450.9	3455.7	3310.8	3916.4	8194.4	8687.1	3096.4	3543.3	5397.5	5159	6990.7	9802.9
NCDO_1501	451.3	452.1	476.6	539.3	382.4	354.3	501.6	606.5	635.6	693.1	519.6	529.9	444.1	648.8
NCDO_1502	234.4	192	341.4	227.1	198.5	179.7	267	387.9	350.6	329.5	268.3	383.3	304.1	264.1
NCDO_1503	31.1	64.4	69.4	51.2	141.5	149.8	67.9	54.9	26.3	35.5	109.2	36.1	156.5	182.3
NCDO_1504	41.9	82.3	100.6	75.7	166.4	157.9	86.4	42.7	37.2	48.3	118.3	60	154.7	199
NCDO_1505	50.5	92	125.5	90.6	171.8	162.4	80.3	65.4	45.7	45.9	105.1	53.5	157	222
NCDO_1506	29.8	65	92.3	68.2	68.8	75.6	82.7	46.6	18.1	34.7	48.1	18	70.2	103.5
NCDO_1507	62	148.6	168.8	141.9	131.2	124.9	241.7	109.1	74.8	73.5	142.2	55.9	225.5	183.9
NCDO_1508	38	75	91.3	40.7	61.6	65.3	99.5	70.6	12.8	26.1	17.7	14.7	124.1	101.3
NCDO_1509	55.6	98.4	134.2	125.4	125.4	142.7	161.5	84.4	56.8	45.9	102.8	40.8	159.8	149.2
NCDO_1510	26.4	58.6	102.2	66.5	71.5	51.8	75.7	35.7	30.5	17.1	55.7	21.5	85.8	98.3
NCDO_1511	30.4	78.4	91.7	82.4	89.2	97.7	98.5	50	29.7	25.5	69.5	37.5	84.9	168.3
NCDO_1512	9418.7	8745.2	9724.5	9798.4	5672.4	5352.8	12120.7	13697.3	8983.6	8754.7	9485.2	9840.4	15796.2	14254.1
NCDO_1513	7202.1	7874.6	7929.4	9645.1	4910.6	5628.9	10652.5	11051.8	7902.2	7501.2	9428.3	9094.3	15848	16557.1
NCDO_1514	4178.3	4018.2	5374.3	2927.4	2368	1819.3	3943.2	5390.9	3125.6	2911.9	3139.9	3152.1	5802	6261.3
NCDO_1515	4125.8	3837.4	2053.2	2650.5	5132.9	4723.7	1579.5	1727.8	5624.4	5509.8	5921.9	6520	976.4	1166.3
NCDO_1516	6712.9	5631.6	4591.7	7023.3	5765.3	7128.1	8887.8	8334.6	9011.6	10068.8	6917.4	6436.2	7962.1	7316.8
NCDO_1517	5049.8	4312.1	8566.9	6427.6	5294.1	4489.4	8359.2	9081.9	9063.5	8395.5	4418.1	4447	4764.3	3042.6
NCDO_1518	834.7	805.6	847.5	762.1	912.3	768	1946.4	2130.9	1303.9	1366.2	738.9	750	1997.2	1968.7
NCDO_1519	954.3	1006.9	4485.5	5076.3	306.3	336.6	373.9	253.8	10688.4	11077.4	1567.9	1535	208.5	203.6
NCDO_1520	2999.4	2672.2	10463.8	10056.7	3527.3	3574.6	3934.3	4418.5	12919.6	12017.2	3513.4	2807.8	2177	1413.3
NCDO_1521	950.3	1113.4	7677.6	3702.1	1787.4	1135.4	1542.1	2137.7	6238.3	5663.8	1396.7	1432.8	1401.7	797.5
NCDO_1522	2565.2	2282.9	2838.2	2800.7	2953.2	2841.1	2618.4	2689.3	4494.9	5179.5	2967	3189.4	2246	1986.4
NCDO_1523	3565	3342	2949	3261.8	3176.2	3184.3	3207.3	3656.1	5006.1	4650.2	3627.9	3770.9	3731	3203
NCDO_1524	2907.7	3336.6	3553.9	3231.5	2653.2	2870.9	3324.1	4143.6	4632.8	4714.7	3173.3	3030.5	3640.3	3297.5
NCDO_1525	11310.1	10084.8	12121.7	10621.3	9436.9	8411.2	10363.5	11661.6	20807.5	20115.1	9988.5	10086.8	8971.1	5664.9
NCDO_1526	1046.1	1153.2	3168.4	2038.4	1134.1	1066.4	699.7	514.7	1528.9	1305.9	770.3	652.9	203.9	336.6
NCDO_1527	1001.9	790.3	1908.5	2532.6	1391.8	1359	773.4	752.3	1268.5	1449	1144.6	1004.6	1274.2	1209.3
NCDO_1528	1119.5	830.1	1361	1838.6	1387.7	1301.5	569.2	564.8	1191.6	1125.8	1010.3	1103.8	991.9	722.6
NCDO_1529	835.2	619.2	1051.9	1248.6	986.6	912.9	411.3	376.5	825.9	892.8	761.3	832.4	606	571.4
NCDO_1530	1612	1189.8	1492	1993.1	1943.2	1995	818.5	758.1	1536.2	1634.9	1834.1	1935.4	1239.8	1412.1
NCDO_1531	1643	1274.8	1788.5	1509.5	1240.4	1132.2	1335.9	1503.3	1940.2	1872.8	1382.9	1383.7	1269.9	1368.1
NCDO_1532	1966	1428.3	1588.4	1630.5	1360.1	1306	1886	2087.6	2320.3	2425.9	1792.3	1944.1	1930.7	2425.8
NCDO_1533	4463.5	3736.1	1904.7	3820.7	4569	5351.8	5349.7	4894	4658	5487.9	4854.1	5676.9	5939.8	7401.6
NCDO_1534	1517.3	1229.1	1197.3	1191.1	1578.9	1553.7	1840.4	1956.9	1564.8	1816.8	1297.8	1393.6	2500.4	2979.4
NCDO_1535	3005.2	2686.3	1737.9	2238.9	2980.6	3092.4	3605.6	3900.8	2800.9	3150.9	2373.2	2807.4	4557	5122.1
NCDO_1536	1580.7	1469	2315.8	889.1	1636.1	1179.4	982.7	1708.1	1560.9	1408.1	1038	1043.3	1847.4	1943.7
NCDO_1537	1131.9	1444.9	1797.1	1125.5	14567.1	14484.3	4223.6	4349.5	15536.9	14460.9	650.4	986.8	11944.1	14406.5
NCDO_1538	3595.7	2928.8	3457.5	3272.3	46668.4	56985.9	6937.1	6571.4	37898.5	41920	1835.2	2504.7	25376.8	25873.1
NCDO_1539	18013.3	8955.5	10390.8	10182.1	211894	202969	11571.4	11847.9	129685	144117	5501.4	9293.8	42845.9	31535.4
NCDO_1540	279	252	269.3	231.2	170.3	159.3	244.1	266.7	112.7	124.9	306.1	295.8	187	306.1
NCDO_1541	695.1	512.5	484.1	357.1	1158.1	917.8	602.2	552.2	3486.7	3349.1	388.1	336.5	946.9	796.1
NCDO_1542	162.1	277.1	269.7	300.9	201.7	256.8	449.5	238.8	234.2	218.7	269.1	221.2	338.9	322.8
NCDO_1543	5772.6	2415.3	221.7	318.7	8301.3	8301.7	295.8	242.9	724.2	788.6	3924.7	4283.9	620.6	377.8
NCDO_1544	14224.4	7429.5	490.9	653.1	16773.4	17772	343.9	346.6	1111.2	928.2	7639.5	7405.4	1421.5	836.2
NCDO_1545	15719.8	8760	632.1	656.2	18013.1	15936.5	393.1	386.7	714	686.7	6690.6	6683.3	1051.7	885.1
NCDO_1546	120.1	187.7	223.2	246.4	218.6	277.4	275	202.2	115.1	121.8	250.4	135.6	317	321.2
NCDO_1547	45.2	26.4	85.2	30.4	64.8	41.5	78.9	61.5	8.9	13.7	63.6	14.1	63.8	60.9
NCDO_1548	74.8	98.9	146.9	87.8	131.2	113.6	147.1	132.9	43.2	54.8	149.8	96.4	197.9	190
NCDO_1549	143.3	209.5	201.8	206.8	250	307.9	230.3	224.5	81	87.3	248	184.8	350.9	391
NCDO_1550	85.1	144.7	162.4	159.1	166	181.8	213.6	167.4	51.4	64.3	152.3	104.4	231.3	242
NCDO_1551	97.6	153.1	164.8	117.8	158.6	196.3	184.1	115.3	69.9	67.3	129.7	85.9	220.9	251.2
NCDO_1552	44.1	62.8	80.8	56.6	81.8	84.6	83.4	62.9	25.7	23.2	62.5	36.9	110.8	133.5
NCDO_1553	41.7	42.4	64.8	40.8	66.2	79.5	50.3	40.8	19.9	20	48.5	37.8	93.5	131.4
NCDO_1554	86.9	108.3	130.2	88	114.1	129.7	141.7	110.3	44.2	38.5	105.9	48	154.2	188
NCDO_1555	124.3	196.7	225.7	180.7	204.9	254.8	268.8	212.3	62.5	67.4	153.5	110.7	321.3	285
NCDO_1556	125.8	168.5	186.3	182.1	193.9	192.5	253.2	210.4	84.5	107.3	159.3	134.4	231.3	267.3
NCDO_1557	77.5	141.4	161	137.3	147.1	149.2	173.7	181.6	56.9	62	118.1	63.1	143.4	135.7
NCDO_1558	3982.9	4283.3	1383	2146.1	3934.4	5172.6	2425.2	2153.4	2021.9	2546.6	5364.6	4841.2	2771.1	2487
NCDO_1559	2078.4	1896	850.4	1023	2112.1	2137	1067.2	1081.7	1082.1	1182.6	2434.2	2485.7	1133.9	1196.9
NCDO_1560	4975.8	4968.6	1961.7	2578.9	4563.3	5185.2	3094.5	2847.6	3238.8	2747.4	5571.8	5225.1	2069.9	1998.2
NCDO_1561	667.9	648.8	591.5	489.1	956.6	886.6	681.3	628.1	761.4	720.9	642.6	612.2	623.5	603
NCDO_1562	1595	1498.4	1033.9	989.7	1388.2	1264.2	2051.2	2117.7	2084.4	2352.9	1682.7	2003.2	1349	1386.8
NCDO_1563	363.8	406.9	1172.6	451.2	586	382.7	481	605.7	274	177.8	220.9	167.9	608.4	426.4
NCDO_1564	5706.8	5826.1	6821.1	7723.9	5180.8	5392.6	4918.3	4957	6359.8	6209.4	6258.8	6676.1	7374.1	7687.1
NCDO_1565	3682.5	3825	5275.9	6036.7	3557.7	3654.9	4603.1	4966.1	5717.1	6462	4480.9	4711.4	7485	5834.2
NCDO_1566	2127	2201.9	3452.9	4564.2	1690.5	1997.9	3855.1	3812.3	3848.1	3986.3	2152.9	2076.2	5591.9	4636.2
NCDO_1567	647.7	723.4	716.4	697.3	641.3	661.2	937.5	702.7	635.9	668.2	771.7	601.5	1016.8	1093.1
NCDO_1568	812.5	777.1	777.8	946.6	854	808	1165.8	1157.3	1117.5	1190.1	815	982.7	1301.2	1679.3
NCDO_1569	1208.3	1321.3	1056.2	830	633.8	723	723.5	821.5	379.6	364.8	1605.2	1944.2	380.6	372.9
NCDO_1570	231.8	224.2	339.9	146.3	232.8	239.5	329.9	176.5	198.2	113.4	138.3	89	248.5	304.2
NCDO_1571	382.2	438.6	809.1	925.6	497.9	480.9	524.5	424.3	518.8	569.6	493.4	460.6	523.3	511
NCDO_1572	1015.3	933	6002	5663.6	1484.6	1163.7	711	683.4	1557.5	1563.3	1342.3	1532.3	1508.2	1105.2
NCDO_1573	1013.6	1021.9	6948.2	6794.5	1201.9	1183.7	653.4	607.5	1332.1	1248.5	1422.5	1311.9	1647.2	1029.8
NCDO_1574	2146.4	2425.2	3106.4	4516.2	7936.7	7784.1	2154.3	1913.6	732.2	829.5	1277.6	1317.3	12558.6	14032
NCDO_1575	4445.4	4707.7	2270.1	2907.1	6109.7	6720.9	3816.8	3822.8	572.2	559.6	2701	2552	4234.4	3790.4
NCDO_1576	1234	1151	1512.4	1072.2	509.5	451.5	881.4	896.3	829.3	895.2	1384	1491.7	583.8	666.5
NCDO_1577	15258	11274.2	12092.7	18534	19167.7	15319.7	18950	15738.7	19244.8	28441.4	20847	27329.9	37927.7	35168.1
NCDO_1578	3221	2443	3128.4	2280	2254.8	1999.7	2598.9	2408.6	2529.5	3068.9	2849.2	2924.1	3602.6	3441
NCDO_1579	8041.7	5996	4390.5	6296	5516.5	5289.3	5626.6	5571.3	7209	7448.2	7431.9	8399.4	7515.8	7752.6
NCDO_1580	12797.1	10332	9818.5	11705.2	9655.7	9306.5	10638.8	11101.1	13058.7	15624.4	12990.3	14061.6	14031.6	13210.8
NCDO_1581	2586.8	2453.7	3649.9	3718	2237.8	2322.2	2807.9	3207.6	3553.2	3668	3113.6	3146.4	2468.9	2427.9
NCDO_1582	2046.6	1666	1894.7	2245.3	1888.2	2110.9	1777.3	1676	1885.4	2139.1	2092.5	2218.8	2072.5	1966.1
NCDO_1583	2128.2	1596.4	2628.4	3796.7	2189.7	2289.5	2054.3	2026.4	3123.3	3426.6	2612	2999.3	2219.5	2391.1
NCDO_1584	4594.9	4247.4	3049.8	6168.1	3219.5	4910.8	4945.1	4754.6	6394.1	6591.4	5162.9	4776	5277.6	8628.4
NCDO_1585	931.3	996.6	1325	1828.6	598.7	809.5	1053.1	1111.5	1335.3	1404.2	1149.4	941.8	885.5	914.3
NCDO_1586	191.2	199.2	142.1	158.7	247.2	275.9	143.7	123.1	154.7	129.2	220.8	164.7	222.9	250.3
NCDO_1587	60.8	39.1	116.6	43.3	71.9	93.7	82.5	64.9	56.1	48	42.3	40.8	21	75.9
NCDO_1588	267.6	215.2	184.8	159.7	262.5	277.3	179.8	112.8	191.4	180.1	265	199.2	125.1	117.5
NCDO_1589	15582.6	17198.4	7896.2	9096.2	14829.3	13913.2	9615.7	11814.4	19275.6	14844.8	12300	12041.2	4705.5	3319.2
NCDO_1590	1215.7	888.5	232.1	195.7	5064.3	4858.4	412.1	354.7	4532.4	4668.1	338.4	217.6	507.1	334.2
NCDO_1591	476.1	519.4	294.7	230	1488.6	1226.8	403.6	446.4	1775.7	1820	356.2	393.6	351.7	390.9
NCDO_1592	394.9	390.6	944.9	300.2	1269.4	673.3	418	604.9	352.8	249.4	137.6	153.9	936.9	1055.3
NCDO_1593	2601.5	2828	3419.5	3395.3	6299.5	5744.8	5175.6	5686.4	2213.6	2594.1	1844.8	1787.6	12010.8	9111.6
NCDO_1594	178727	148695	26549.6	66631.6	662481	992534	91669.2	64703.4	184391	139294	147025	107458	50876.6	56373.2
NCDO_1595	1672.9	1734.7	1704.7	1403	1054.4	1098.4	992.6	1155	938.4	969.2	2177.4	2144.5	650.7	492.5
NCDO_1596	705.8	554	365.2	479.9	618.5	611.1	478.1	341.2	214.8	212.1	515.8	552.1	265.6	343.3
NCDO_1597	14747.5	13409.6	13783	11880.2	11330.5	10944.2	13836.8	14819.4	12054.2	9905.6	11622.3	11754.9	9506.1	9570
NCDO_1598	1383.1	1338.8	4402.2	3763.6	983.4	1061.6	1656	1709.3	1847.6	2249.7	1762.9	1939.5	2616.9	2619.7
NCDO_1599	3390.7	2885.1	6037.9	8443.7	2009.4	1959.6	5344.9	4855.9	4832.4	4628.5	3804.6	4344.1	4259	4965.6
NCDO_1600	209.5	277.9	269.8	310.2	158	148.5	255.8	254.4	529.5	648.8	279.1	322.7	213.8	201.2
NCDO_1601	117.3	194.8	313.8	468.2	182.5	182.7	255.5	216.1	113.8	123	258.3	115.5	345.3	181.7
NCDO_1602	25030.2	24836.1	22058.2	14397.2	12421.6	8459.8	13197.4	15435.3	10192.7	9538.7	23371.2	26672.2	6045.2	4740.6
NCDO_1603	2897	2383.1	1655.9	1960.8	3982.2	4196.3	1891.9	2185.1	3299.5	3278.4	2610.8	2605.8	2628.2	2495.6
NCDO_1604	688.9	599	482.2	581.1	623.4	683.7	635.8	678.9	1070.1	1250.2	984.2	1150.4	239.5	258.5
NCDO_1605	76.7	104.5	112.1	71.4	234.5	202.6	106.4	104.9	152.5	134	67	43.5	118.7	108.9
NCDO_1606	118.5	121.3	89.4	59.9	323.3	328.7	114.9	101.9	268.8	312.1	155.4	104.5	179.5	203.9
NCDO_1607	174.3	157.1	134.1	116.3	222	212.1	141.5	101	260.5	216.9	146.1	107	163.4	135.5
NCDO_1608	1475.3	1226.1	2172.9	1057.1	1285	894.1	806	1139.9	1304.5	1301.5	1209.1	1355.6	1303.6	1449.6
NCDO_1609	4211.6	3960	3505.2	4066.5	4711.6	4774.6	3533.2	3746.8	4244.5	4562.2	4350.2	4396.9	4006.5	4384.9
NCDO_1610	3770.9	3507.4	4386.3	4868.7	5462	6449.7	3557.4	3794	4634.3	4994.1	3929	3868.1	4165.3	4381.2
NCDO_1611	3693.3	3444.3	4923	4693.8	5617	5392.9	3789.6	3859.6	5817.6	5813.8	4272.2	4436.7	3018.6	3409.4
NCDO_1612	1247.6	1269.1	1475.9	1193.5	1408.9	1098.9	1476.4	1816.3	1500.5	1534.8	925.2	1221.4	1386.5	1557.6
NCDO_1613	1412.8	1404.3	1634.1	1329.8	1326.8	1315.2	1960.3	2167.4	1616.1	1818	1269	1416.7	1810.7	1574.5
NCDO_1614	1567	1650	1547.9	2056.2	1440.3	1806	2353.7	2178.3	1563.1	1874.2	2082.1	1941.2	1178.8	1487
NCDO_1615	15.8	40.5	49.7	46.8	79.9	45.6	36.5	20.8	12.4	21.8	0	0	35.5	28.2
NCDO_1616	3926.9	3019.3	2847.6	3265.2	3320.6	2848.9	3146.9	3286.9	2930	2964.1	3529.7	3965.3	3917.6	4763.6
NCDO_1617	3461	3530	2768.2	3400.1	3517.1	3881	4626.8	4743.6	2929.8	3011.2	3827.8	3890.1	6565.9	7594.4
NCDO_1618	4916.9	4470.1	3244.7	5149.7	4706.9	5486	5938.1	5676.1	3676.3	4225.6	5829.7	5713.4	7541.3	8597.1
NCDO_1619	2166.1	1837.6	2257.9	2488.8	2649.4	2911.9	2421.9	2590.3	1862.6	2301.5	2629.2	2713.2	3535.7	4075.8
NCDO_1620	3874.8	3100.6	3085.6	4740.8	4546.3	4661.7	5413.5	5083.4	4507.8	5352.9	4721.9	5548.1	6664.1	7837.8
NCDO_1621	662.1	632.3	304.4	1069.9	639.4	1278.2	991.7	566.7	641	1019.6	1227.7	1155.6	792.4	1408.1
NCDO_1622	714.3	509.6	658	646.8	539	439.8	667.7	739	1259.7	1433	719.2	626.2	522.9	623.3
NCDO_1623	1584.4	1375.2	1297.4	1925	1033.6	1293.3	2186.1	1993.2	2708.6	3461	1841.7	1583.3	1524.3	1687.7
NCDO_1624	3026.8	2608.9	2285.8	3494.7	1890.3	2230.6	4615.3	4411	4896.4	6382.3	3725.2	4051.7	3742.9	3532
NCDO_1625	950.1	1085.1	1111.1	963.7	1165.3	1113.9	1672.6	1836.3	1756.8	1766.8	793.3	780.9	2779.8	2262
NCDO_1626	5.5	48.5	32.5	25.9	17.4	12.1	67.4	16.2	6	7.5	9.2	15.9	21.4	23.6
NCDO_1629	180.8	215.6	234.6	249.9	179.1	241.1	365.7	255.9	152.9	108.9	225.2	168.7	215.3	239.8
NCDO_1630	122.3	107.4	150.4	163.5	102.8	154.5	225.7	153.6	100.2	114.2	157.4	93.9	140.1	140.9
NCDO_1631	224.2	231.5	188.7	233	160.9	217.5	354	344.3	170.8	186	277.2	246.1	365.6	330.6
NCDO_1632	126.5	125.2	177.5	200.5	189.3	135.2	322.5	169	308.6	236.5	184.4	106	186.1	197.9
NCDO_1633	4730.1	5140.8	3138	3172.5	3771.7	3646.4	5380.5	6130.4	6983.7	6743.7	5068	5062	4976.7	6461.2
NCDO_1634	618.8	692.2	609.6	485.4	561	500.4	635.4	530.4	1099.1	963.5	658.2	697.4	477.1	702.4
NCDO_1635	4698.9	4334.4	2259.1	3113	4095.9	4062.7	3613.5	3270.3	6393.2	6628.7	5603.1	6110	4152.2	4654
NCDO_1636	1595.6	1499.3	366.6	280.2	4979.7	4767.1	1510.9	1438	971	911.2	848.5	802.3	19648.1	25651.5
NCDO_1637	2955	2665.9	3290	5090	1680.2	2145.6	5511	5346.3	5530.6	5783.8	3414.4	3481.6	5667.7	3600.5
NCDO_1638	2359.2	1775.7	3361.1	3573.6	1385.6	1589.6	3729.2	3792.4	4148	5105.9	2361.5	2647.2	5462.3	3275.4
NCDO_1639	1776.7	1467.2	2000	2474	1063.8	1240.4	2647.6	2703.4	2959.6	2794	1769.1	1788.7	4061.7	2746.9
NCDO_1640	265.3	335.9	251.2	327.8	271.2	286	331	220.4	268.6	296.3	241.5	180	369.3	139.4
NCDO_1641	95.6	98.1	146.6	118.4	175.8	163.3	106.2	90.3	119.3	115.7	125	123.6	168.3	252.4
NCDO_1642	115	177.6	207.3	164.6	166.5	182.5	216	168.7	98.7	98.3	212.3	123.5	186.9	139
NCDO_1643	231.3	291.3	213.3	213.8	266	283.6	293.1	226.5	170.2	173.6	328.1	289.9	350.1	299
NCDO_1644	50.9	64.6	96.6	60	55.8	55.8	66.7	59.6	45.3	46.2	57.4	85.5	116.2	75.6
NCDO_1645	202.7	270.5	206.1	195.7	215.9	253.2	303.6	196.3	182.5	156.9	291.3	230.8	283.5	268
NCDO_1646	1544.6	1777.6	803.4	951.8	1061.7	1217.1	1230.1	1227.3	1787.3	1672.2	1916.1	1860.9	846.1	882.5
NCDO_1647	833.4	567.2	513.6	261	504.9	430.8	312.7	388.8	365.1	386.6	557.2	585.6	500.9	370.4
NCDO_1648	3135.7	2179.8	1769	1994.8	2742.6	2346	1698.7	1662.4	2473.5	3040	3392.1	4108.5	3485	2603.2
NCDO_1649	2772.1	2264	1247.9	1595.5	2150.1	2362.1	1243.6	1274.5	1937	1894.5	3315.3	3282.1	1798.9	1220.5
NCDO_1650	1347	1249	1091.8	941.4	1339.9	1060	704.1	895.7	1422.7	1500.1	1822.6	2082.1	961.9	820.5
NCDO_1651	18720.5	16157.9	8819.2	12928.2	12124.2	12809.9	11490.1	11323.4	15206.7	13237.9	19270.4	19259.3	12395.1	10236.7
NCDO_1652	1261.6	1089.5	1294.2	983.5	864.3	741.4	1209.7	1372.1	810.7	762.7	1280.5	1524.6	2348.3	1993.4
NCDO_1653	2393.2	2184.6	1898.7	2429.8	1912.7	1974.9	3064.5	2902.5	2161.5	2522.1	3643.7	4817.4	4533.4	5036.1
NCDO_1654	1747.5	1478.2	1465	1617.8	1223	1182	1726.4	1917.2	1321.8	1176.8	1910.9	1940.1	1157.5	896.2
NCDO_1655	1014.7	921	1285.8	1677	1041.2	1308.6	956.8	1049	1383.5	1510.6	1474.6	1285.2	1804.4	2387.3
NCDO_1656	1125.1	1132.2	1018.6	1218.1	1074.4	1250.2	1185	1082.4	1012.3	984.7	1304.8	1188	1357.4	1735.3
NCDO_1657	1821.8	1739.8	1664.8	2207.6	1673.1	1776.7	2426.4	2691	1836.1	1756	1766.2	1895.9	2746	3127.2
NCDO_1658	2480.2	2543.3	1141.9	1491.3	1697.4	1780.9	2322	2497.5	1706.1	1818.9	3100.9	3515.3	994.8	1330.4
NCDO_1659	2424.2	2463.1	1384.5	2062.7	2138.2	2799.2	3888.5	3780.8	2022.5	2246.7	2699	2743.3	4581.9	4194.6
NCDO_1660	1100.9	859.9	734.9	708.6	860	832.1	1228.2	1185.4	627.4	693.7	705.8	669.5	1453.8	1581.8
NCDO_1661	933.4	998.1	1598.1	1772.9	823.4	710.2	2010.7	1975.3	3697	3256.8	1038	1176.2	1980.9	1778.3
NCDO_1662	515.4	509.3	358.6	397.9	1148.1	1060.8	595	467.5	725.2	713.9	549.5	486	360.8	383.1
NCDO_1663	351.1	392.9	361.1	330.9	709.9	894.8	442.8	468.6	475.1	541.9	442.5	388.3	414.9	305.9
NCDO_1664	1337.4	1177.8	1091	686.4	1446.3	1056.2	1034.1	991.7	1453.7	1184.1	1082.1	1266.3	463.7	560.4
NCDO_1665	5811.6	5095.2	3758.4	6033.8	8930.4	9603.3	6949.1	6871.2	7396.9	8787.2	8097	9017.4	7671.3	8814.3
NCDO_1666	3117.7	2438.4	3001.5	2411	4685.8	3748.8	3085.5	3255.6	3968.4	3933.1	2831.4	3326.6	4285	4092.3
NCDO_1667	2915.1	2516.3	2586	3449.1	2957.3	3022.8	2869.7	2862.7	2772.1	2976.4	3311.6	3547.8	2450.8	2483.5
NCDO_1668	11546	11955.3	12576.8	12152.8	8071.4	9090.7	7490.6	8533.9	9494.5	9026.6	13811.5	11874.9	6945.7	6691.1
NCDO_1669	8746.3	7996.4	9933.9	7638.4	7159.7	5815.3	4953.6	5846.5	7429	7120	8143.7	9308.8	4938.8	4460
NCDO_1670	1393.6	1098.6	1444.8	1310.8	1860.6	1508.9	875.4	1046.1	1260.4	1176.9	1334.3	1508.8	729.8	711.5
NCDO_1671	4518.8	2845.5	3424.2	4104.6	6367.1	5418.7	3332.7	3509.3	3819.2	4256.7	4991.4	6122	2779.1	3064.3
NCDO_1672	2533.1	2347.3	1721.1	2440	3191.8	3315.2	2087.2	2091.9	2256.9	2794.5	4203.4	4031.1	2155.9	2536.8
NCDO_1673	4947.5	4178.1	2657.1	3592.3	5687.3	5857.3	2975.4	3060.7	3481.2	3802.7	5695.7	5392	3599.5	3968.6
NCDO_1674	3671.8	3537.4	1644.4	2310.7	4243.6	4401.2	2310.2	2170.7	2563.5	2728.4	4312.8	4314.4	2650.1	3228.8
NCDO_1675	5332.5	4395.8	2758.5	3114.6	5927.6	4915.5	3251.6	3550.2	3839.9	3959.3	5314.5	5784.5	3537	4475.5
NCDO_1676	2389.3	2147.3	1583.8	1861.1	2626.8	2590.6	1530.1	1566.9	1682.7	1598.9	2721.1	2935.2	1748.9	2041.2
NCDO_1677	2174.5	1860.6	1395.5	1149.9	2141.6	1585.6	1096.2	1187.6	1363.4	1347.6	2149.9	2606.5	1557.7	1664.3
NCDO_1678	497	535.2	319.5	564	406.2	609.9	690	626.5	1073.9	940.7	790.4	591.9	536.1	364.7
NCDO_1679	87.5	112.2	103.2	76	233.1	234.5	116.6	85.7	145.2	141.7	114.5	98.1	233.6	281.6
NCDO_1680	164.6	166.4	116.1	140.3	337	374.5	199.1	161.4	267.1	241.1	210.6	182.8	295.1	310.4
NCDO_1681	142.2	194.4	208.7	168.1	303.7	323.6	192.2	155.5	184.2	199.6	137.9	116.8	296.3	341.5
NCDO_1682	62.9	117.8	136.4	99.2	214.1	172.7	144.9	110.4	104.4	151.1	90.5	51.2	173.7	183.6
NCDO_1683	2652.7	2475.1	971.9	1615.2	3160	3081.6	3708.1	3823.1	2125.6	2238.7	3664.8	4581.4	4260.9	5084.4
NCDO_1684	1672	1794.4	785.8	685.6	1085.2	1192.9	1807.7	1993.7	823.8	799.2	1354.2	1174.5	446.2	635.9
NCDO_1685	36	23.7	51	27.1	29.8	24.1	25	18.9	0.2	6.6	9.4	5	93.1	40.1
NCDO_1686	18350.1	18471	17073.1	16186.1	8497.9	8532.4	11256.1	11530.7	18311	20061.5	14792.6	13825.5	8473	7304.2
NCDO_1687	6832.8	6302.2	6241.4	6719.2	4257.7	4419.5	4731.6	4951.5	7154.9	6882.6	7383.9	8443.2	6236.7	5669.9
NCDO_1688	1597.5	1324.1	2180.5	1978.2	1050.8	799.2	1588.9	1731.7	1982.3	1791.5	1555.8	1833.1	2117.6	1868.2
NCDO_1689	10977.3	10653.4	6852.8	10238.4	6069.6	7685.5	8129.3	8062.3	10135.6	9264.1	12909.2	12996.7	9409.2	10086
NCDO_1690	16083.1	16251	8827.9	14962.5	7752.9	10474.5	13045.2	13197.8	14018.2	14548.6	18611.9	17706.7	13054.4	13990.8
NCDO_1691	8980.9	8767.2	5380.7	7258.4	6061	6990	7373.1	7334.4	7821.3	8015.1	11036.4	11001.9	10273.5	10367.2
NCDO_1692	1867.4	1523.1	1668.5	1070.8	1964.7	1352.4	1517.2	1756.4	2138.6	1991.1	1854.1	2975.6	2896	3469.4
NCDO_1693	1541.2	1657.9	2038.2	1359.2	1385.2	1068.6	2343.5	2923.5	501.5	490.6	1448.1	1570.6	2022	2003.8
NCDO_1694	334.7	530.7	789	481.2	148.1	119.8	957.9	1303.5	93.4	77.7	1611.3	2190.6	238.3	300.1
NCDO_1695	1652.1	2998.7	2195.8	3106.7	815.2	1120.5	6267	6878.6	443.2	432	9443.9	11375	2118.8	2760
NCDO_1696	39480.2	44737.2	45235.6	51386.9	12917.5	14504.5	89828.7	81225.8	30827.4	25847.1	46188.8	65428.7	40712.2	64070.2
NCDO_1697	1610.3	2152.3	3336.7	3925.6	1233.6	1482.9	9223	10448.3	809.8	773.4	6377.2	9141.4	5543.2	7639.6
NCDO_1698	1931.6	2587.4	4645.8	5068.1	1658.3	1994.2	13587.5	15729.4	1082	986.2	7092.7	10936.2	10459.8	16179.9
NCDO_1699	1221.7	1467.2	3693.7	3778.2	1042.8	1083.8	7089.5	8309.3	677	726.1	3749.9	7064.5	6518	10474.9
NCDO_1700	1017.8	1312.9	3890.5	3038.5	902.3	796.1	4266.6	5743.6	584.4	517	2446.4	4961.8	4221.9	6589.8
NCDO_1701	1361.6	1481.2	5285.3	4593.9	1067.7	1021.6	6157.6	7200.9	896.5	846.3	3237.8	7297.3	5806.3	9648.5
NCDO_1702	88.8	85.4	416.3	261.2	63.3	97.5	294.3	446.2	13.4	49.2	217.8	474.4	266.5	393.7
NCDO_1703	1090.8	1544	3510.7	4449.3	1259.8	1636.9	9443.5	10297.6	593.6	634.9	3390.3	7013.1	10834.7	14218.9
NCDO_1704	1019.8	1448.7	5347.2	4939.5	1388.9	1506	9338.8	11069.3	653	702.5	2733.4	6165.8	12088.4	16366
NCDO_1705	815.9	1071.7	5383.6	4012.9	1019.9	1090.6	6830.1	7887.8	489.7	603.2	1674.9	4321.7	10353.1	11588.2
NCDO_1706	216.2	367.8	843.2	917.6	769.6	839.5	4427.8	3908	196.2	180.9	1141.6	560.3	2781.8	1011.4
NCDO_1707	208.5	351	982.4	1255.7	680.6	764.9	3581	3016.9	177	224.9	804.9	482.8	3202.1	1426.9
NCDO_1708	43245.3	31184.6	26333.8	15844.9	44326	35048.8	50227.1	50216.9	110392	98217.1	20812.8	18067.3	59802	41258
NCDO_1709	869.7	647.3	314	290.4	1196.2	1220.1	708.4	481.1	784.1	1009.1	789	574.7	639.3	599.9
NCDO_1710	1374.4	938.4	431.4	570.8	1677.4	1788.5	1087.5	928.2	1209.7	1464.6	1103.9	948.2	1104.4	1134.6
NCDO_1711	1045.5	774.2	373.1	358.4	1250	1172.8	744	696.6	846.5	794.5	772.8	723.1	1025.6	850
NCDO_1712	2358.8	1869.5	828.8	849.6	2364.5	2590.2	1462.1	1413.5	1750.8	1767.6	2019.4	1645	2495.3	1913.9
NCDO_1713	1038.9	1215.8	733.3	348.9	1043.6	781.4	742.7	998.8	731.2	644.7	635.1	432.9	633.4	601.6
NCDO_1714	1476.2	1458.6	1026.4	821.3	2443.2	2056.9	1021.6	1251.6	2761.8	2540.3	1134	1156.3	1813.8	1591
NCDO_1715	274.1	251.6	279.7	246.5	345.9	309.6	601	577.5	700.4	625.6	260.7	229.3	625.2	436.3
NCDO_1716	3026.7	2764.1	2898.1	2158.6	3495.5	2481.2	2840.3	3539.5	5305.7	4809.3	2565.3	2868.5	3016.9	2063.5
NCDO_1717	6986.4	6977	4526.8	4219.1	4556.7	4295.6	6887.5	7508.2	7682.2	7095.1	6694.2	7071.8	6728.8	7224.1
NCDO_1718	6142	4904.9	4367.3	4403.4	5477	5011.9	8430.2	8801.4	5767.6	6749.5	6690.1	7252.8	5367.9	3390.8
NCDO_1719	3346.9	2638.5	1860.3	1610.7	2478.3	2196.6	2575.5	3014.1	2104.4	1992.7	2577.7	2768.2	1742.2	1359.6
NCDO_1720	3078.5	2999	1500.3	970.3	1486.4	1251.1	2256.7	2709.9	808.3	864.2	3391.7	3193.1	828.8	1182.8
NCDO_1721	5038	5271.5	5673.6	6221.4	4208.9	4194.4	11948.9	11051	9270.4	11170.2	5958.9	6296.9	13427.7	9033.9
NCDO_1722	59.9	110.2	131.7	89.7	148.6	175.4	133.2	96.6	53.7	55.1	105.2	39.2	217.6	218.1
NCDO_1723	39.2	63.6	77.1	66.5	96.3	107.7	85.8	64.4	39.1	43.7	79.7	42.7	135.5	211.7
NCDO_1724	9.1	84.8	63.2	75.3	74.3	50.7	85.2	29	45.8	17.8	55.9	26.6	149.2	73.3
NCDO_1725	47	65.6	133.8	104.1	91.5	91.3	136.1	76.1	60	52.2	62.3	51.2	147.1	159.5
NCDO_1726	36.2	112.2	123.6	122.2	95.2	93.5	157.8	66.3	45.6	29.6	82.5	35.4	169.6	146.6
NCDO_1727	1303.3	1288.6	1201.7	1302.6	918.9	960.2	986.2	1011.4	1776.3	1725.9	1343.1	1231.4	876.2	1027.2
NCDO_1728	2014.5	1799.4	1164.7	1636.9	1535.9	1551.3	1760.5	1689.9	2257.1	2312.6	2315	2281.3	1910	2370.4
NCDO_1729	3814.5	3945.5	1665.5	2063.6	4251.3	4652.8	3113.7	3293.2	4012.1	4186	4600.6	4292.5	3434	4444.2
NCDO_1730	1973	1816	2655.9	964.1	2820.8	1651.2	1820.8	2268.4	2370.5	2400.8	1518.9	1845	2932.8	3236.9
NCDO_1731	824	772.1	537.2	398.2	935.9	731	636.4	693.7	446.2	448	801.1	815.3	694.5	826.4
NCDO_1732	470.1	440.6	387.2	231.3	467.8	345	326.4	326	210.7	181.3	437.5	425.3	451.9	456.7
NCDO_1733	354.3	395.3	284.4	200.6	183.4	195.9	355.1	239.3	118	109.2	369	325.9	341	385.1
NCDO_1734	2896.5	2706.9	3228	3951.7	2164	2212.2	2711.8	2885.9	4314.1	4283.3	3816.1	3712.7	1766.5	1595.5
NCDO_1735	1157.5	1111.4	1770.6	1732.7	886.9	818.6	920.1	1134	1653.8	1647.6	1566.6	1503.8	795.8	632.1
NCDO_1736	2750.1	2280.7	2350.8	2769.9	1845.6	1736.1	2577.3	2648.8	3252.5	3144.9	3052.4	3150.5	2484.5	2900
NCDO_1737	4278.4	3895.2	4071.1	2619.2	4177	3121.8	4558.7	5660.6	4021.6	4114.7	3936.3	4528.3	5158.3	5298.8
NCDO_1738	1997.6	1750	2009	1878.5	1583.8	1598.8	2661.7	3144.6	2733	2493.9	2149.5	2246	2549.2	2301
NCDO_1739	4340.8	3583.2	3348.1	3477.1	3224.4	2970.9	4817.1	5382.4	4890.8	4945.5	3919.1	3999.9	6527.7	7678.3
NCDO_1740	550.3	504.3	495	518.5	305.4	261.1	874.8	797.9	466.8	558	566.8	467.3	1001.5	1094.3
NCDO_1741	137.1	193.2	206.8	219.3	270	297	177.4	135.6	58.7	56.3	174.1	131.1	399.3	453.1
NCDO_1742	92.4	105.7	175.8	182.9	113.4	135.4	137.1	90.7	73.9	73.5	90	84.7	202.6	287.4
NCDO_1743	2488.6	2416.5	3832.4	3872	1664.2	1218.5	2856.2	3292.7	3929.7	3800.5	2751.3	3117.5	1868.5	1125.7
NCDO_1744	851	907.3	1363	1070.5	547.2	436.5	677.3	716.2	732.7	777.7	1099.6	1214.3	783.6	630.6
NCDO_1745	15161.5	12643.2	5590.1	9061	6897.6	8292.6	30280.8	29436.2	5120.7	5687.6	20161.4	21356.6	25698.9	18628.4
NCDO_1746	5738	5134.7	2358.3	2085.8	3586.4	3368	5951.5	7071.8	1007.5	978.5	4539.1	4683.6	4534.2	5441.4
NCDO_1747	1094.1	1087.5	963.5	667.5	841	860	1100.2	1219.5	1578.1	1816.8	1438.5	1410.8	600.1	450.2
NCDO_1748	3402.1	3289.9	1826.6	2515.2	3148.9	3555.5	2508	2632.5	4521.6	4421.1	3543.6	3185.3	2041.3	2056.1
NCDO_1749	4957.3	4886.1	4264.5	6632.4	4095.2	5127.5	8232.8	7952.9	9411	9839.5	5742	5824.7	8178.3	4213.9
NCDO_1750	513.6	506.7	1076.7	482.8	555.8	366.5	651.3	837.3	884.2	818.3	399.2	368.9	714.4	538.8
NCDO_1751	465.6	415.7	374.7	382.5	354.6	376.4	504.9	514.5	446.1	443.5	385.2	417.7	756.2	746.5
NCDO_1752	261.7	275.5	529.5	310.3	426.8	512.1	243.6	189.6	488.1	528.4	354.5	210.9	284.8	375
NCDO_1753	892.2	821.2	971.7	837.1	1253.2	1113.2	741.8	771.1	1292.2	1354	873.6	879	1012.8	1089.8
NCDO_1754	3102	3160.5	4843.1	4273.8	1374.6	1350	3057.9	3564.8	5378.9	5881.3	3785.4	4014.8	1283.8	951.6
NCDO_1755	2914.9	2750.1	4076.2	2765.2	2473	1853.9	1655.4	1963.2	1984.8	1957.1	3239	3707.1	1576.8	1298
NCDO_1756	23799.5	24525.5	27444.1	16934.8	16619.7	11997.5	17718.4	22006	15281.1	14281.8	24104.3	26179.1	8239.3	9870.3
NCDO_1757	1279	1130.3	580.2	770.6	853.6	958.4	1192	1117.7	885.8	1000.5	1368.5	1454.9	1107	1331.4
NCDO_1758	618	545.9	417.6	426.5	640.5	743.7	930.8	751	585.8	654.1	712.6	516.3	578.2	523.6
NCDO_1759	772	666.7	336.8	420.7	671.5	697.5	531.2	536	584.5	559.4	622.9	479.4	524.9	434.8
NCDO_1760	432.4	355.6	381.6	369.6	545.4	622.8	946.7	872.1	258.2	264	450.3	445	440	562.8
NCDO_1761	299.8	382.7	404.3	386.1	525.3	628.5	659.8	600.2	138.5	176.6	381.9	286.1	482	572.3
NCDO_1762	1894.6	1714.9	1384.8	1412.4	1597.4	1473.2	1904.7	2020.9	2206.2	2315.5	1975.4	2078.8	1841.5	1434.9
NCDO_1763	577.1	485.6	497.8	299.8	510.3	372.2	407.9	451	354.2	319.4	509.9	585.9	444	473
NCDO_1764	200.3	201.5	261.9	275.4	327.7	378.9	398	199.4	121.8	102	190.2	130.8	720.4	683.5
NCDO_1765	138.6	174.3	316.6	375.3	222.3	277.9	405.4	224.4	204.6	192.9	215.7	173.5	515.5	454
NCDO_1766	308.1	367.3	744.4	1074.4	521.1	586.7	828.8	567.3	426.8	480.3	396.7	363.4	1013	840.4
NCDO_1767	326.9	337.7	500.7	815.8	463.3	593.6	596.6	406.2	481	500	476.3	373.9	538.8	472.8
NCDO_1768	541.1	404.9	355.9	481.1	578.5	707.5	956.8	868.3	437.7	474	362.7	293.7	700.9	655
NCDO_1769	25.7	21.6	83	39	48.1	73.5	101.5	110.2	11.8	56.5	30	28.4	54	61.7
NCDO_1770	518.8	474.2	427.3	517.2	491.2	637.1	863.4	830.8	422.6	486.2	365.7	293	940.5	860.3
NCDO_1771	92.7	101	114.4	52.5	146.8	128.4	113.6	117.6	63.6	106.1	98.8	90.8	127.6	101.6
NCDO_1772	303.9	294.1	146.8	69.4	492.6	463.7	313.9	269.1	214	224.8	114	122.4	146.9	113.4
NCDO_1773	72.7	72.6	117.1	67.4	106	109.4	59.9	50.1	41.8	67.7	88.9	55	120	69.5
NCDO_1774	5397.5	6136	9887.9	7839.6	4176	3893.8	6114.7	6984.1	6270.4	6074.3	5646.4	6408.1	4169.5	4320.2
NCDO_1775	4211.3	4085.9	2842.8	3132.4	2037.1	2118.2	2634.4	3506.1	2118.4	1874.7	4048.9	4229.6	1362.1	1362.7
NCDO_1776	6232.1	6203.9	5087.9	4746.1	5093.7	4653.2	7111.7	7460	2762.9	2730.9	6204	7393.6	9356.6	7445.7
NCDO_1777	8639.6	8108.3	7817.4	6090.1	7544.5	5667	8066	9270.8	4020.9	3593.7	7514.8	8520.2	11241.3	10008.3
NCDO_1778	2984.3	2428.9	2686.4	2413.6	2537.8	2093.7	2144	2161.2	1721.3	1873.2	2760.4	3413	2077.9	1714.6
NCDO_1779	5215.8	4361.2	3176.9	3396	3573.9	3492	3075.1	3132.1	2725.6	2724.5	5107.3	5676.7	4825	3695.1
NCDO_1780	593.3	687.5	190	250	2413.6	3882.3	411.5	339.8	331.3	334.2	469.9	402.3	134.9	253.8
NCDO_1781	991.7	1003.6	412.4	571.2	6605.7	9082.5	1245.1	977.2	847.5	929.5	1027.4	1110.2	984.5	1136
NCDO_1782	407.3	398.1	301.9	211.9	2960.9	3083.5	633.1	437.2	308.5	382.3	366.7	383.2	725.5	483.9
NCDO_1783	617.6	686.2	326.3	463.6	4928.7	6035.3	693.5	662.3	493.1	583.6	652.3	576.2	937	960.9
NCDO_1784	333	374.3	260.4	206.3	2287.8	2247.3	357.5	335.4	237.4	212.3	250.6	237.2	363.7	450.6
NCDO_1785	27.3	27.5	66.2	21.7	115	76.7	104.5	18.2	8.3	5.3	69.2	42	17.8	29.8
NCDO_1786	334	372.9	533.4	324.2	506.3	345.1	259.5	262.6	565.5	467.6	350.2	302.7	557.5	577.2
NCDO_1787	1356.9	1386.5	1783.9	2226	1031.6	1175.7	1865.5	1809.5	1563.9	1478.7	1315.4	1293.5	2206.9	1979.2
NCDO_1788	7067	7498.5	5804.7	16644.1	4488.5	7689.8	12613.3	11458.8	9133.7	5803.9	9902.8	8299.3	6772.2	7862.9
NCDO_1789	1721	1909	1548.9	1089.7	1612.5	1201.6	1149.2	1312.3	1908.6	1750.3	1660.6	1618.1	746	758.6
NCDO_1790	2090.7	2129.2	2624.4	2186.5	3261.3	2856.9	3002.2	3039.5	3442.8	3390.2	2323.3	2077.5	3606.5	2128.3
NCDO_1791	255.7	374.4	434	526.2	359.7	401	1599.8	1445.3	236.9	258.7	372	332.5	955.3	845.3
NCDO_1792	954.7	1291	1145.5	1089.5	411.8	533.4	698.4	504.2	300.5	232.9	432.7	507.1	257.1	294.6
NCDO_1793	456.2	355.5	3327.7	4401.2	211.6	230	135	178.1	324.2	217.3	593.4	572.7	88.4	127.3
NCDO_1794	1303	979.7	31027.6	17107.3	991.3	921.5	1567.5	1445.1	4036.9	3066.4	1446	1281.6	70.3	120.2
NCDO_1795	2584.8	2051.2	20706.2	14611	2738.9	2327.9	1408	1423.1	2710.2	1589.9	3194.7	2812	79.6	84.1
NCDO_1796	1655.5	1391.3	2108.4	1731.2	1439.4	1333.2	1941.6	2099.5	2487.5	2257.6	1311	1372.4	2974.5	2310
NCDO_1797	1632.8	1481.7	2542.9	2808	1857.9	1927	2786.7	2708.1	2872	3464.9	2040	2035.4	6019.7	4249.5
NCDO_1798	1868	1467.6	2538.4	3206.6	1800.9	1672.9	2713.9	2799.5	2678.6	3044.9	1774	1987.7	4550.8	3582.3
NCDO_1799	193.3	299.2	276.3	196.4	216	198.9	499.7	429.2	98	73.3	150.7	146.2	936.7	1027.4
NCDO_1800	18696.8	19299.6	6653.6	9062.9	8119.2	8939.5	16695	16231.6	9955.9	10413.6	21712.4	21299.9	12975.4	16138.7
NCDO_1801	7123.9	6628.5	4605.2	3482.3	4041.4	3250.5	6907.7	7832.1	4843.8	5074.8	7507.6	8587.7	6171.8	7107.6
NCDO_1802	9442.5	9458.2	5104.8	4955.2	4768.6	4364.6	8478.6	10348.5	6735.2	6001.4	11114.4	11851.3	5820.1	5145.9
NCDO_1803	1386.2	1219.2	746.9	892.5	1352.3	1424.2	2114.6	2005.2	1136.2	1279.7	1062.7	1113.8	2505.9	2169.1
NCDO_1804	921.7	865.3	961.9	796.4	916.8	722.3	1084.3	1273.3	853.4	861.9	876.8	1145.8	1209.6	1494.5
NCDO_1805	1861.2	1687	917.1	1376.1	1647.4	1820.4	1841.8	1639.7	1377.4	1275.3	1767.8	1714.8	1378.5	1529.9
NCDO_1806	1216.1	1061.4	845.8	1352.6	1316.5	1451.9	1491	1370.7	1174.3	1240.1	1473.8	1493.9	1433.5	1434.3
NCDO_1807	1290.5	1120.7	923.2	955.8	1249.9	1272.7	1051.1	1099.1	1276.2	1214.8	1261.8	1371.6	804.1	828
NCDO_1808	1025.1	923	944.7	1008.1	1035.5	1188.8	680.2	699.4	1402.3	1336.6	1161.7	1152.4	582.2	647.2
NCDO_1809	41	17.5	46.9	17.9	15	32.4	67.1	42.3	39.1	17	20	46.5	48.4	63.6
NCDO_1810	129.4	161.6	189.2	116	125.9	172.4	141.8	83.4	85.1	49.3	125.2	94.8	128	109.7
NCDO_1811	86.6	90.2	148.8	83.8	97.8	103	104.3	41.3	38.1	54.6	98.7	70	157.7	159.7
NCDO_1812	48.2	56.6	65.3	15.6	85.4	52.1	93.1	48.7	13.3	9.1	61.2	11.3	68.4	71.1
NCDO_1813	230	251.5	234.8	197.7	293.8	289.4	333	229.8	203	141.2	228.9	210.2	419.5	288.1
NCDO_1814	1040.5	771.9	947.4	535.5	607.8	435.2	611	853.3	523.4	399.7	522.8	616	889.5	884.2
NCDO_1815	2354.8	1748.4	1635.1	1562.5	1136.2	1260.4	1599.5	2016	1031.6	1007.2	1522.9	1571.6	2561.9	2710.9
NCDO_1816	2735.4	2056.3	1824.5	2107.5	1667.5	1643	2543.5	2795.8	1396.6	1631.3	2233.8	2364.8	4433	4288.1
NCDO_1817	2859.4	1991.3	1687.1	1639.6	1868.8	1795.2	1932.8	2142.8	1529.6	1556.3	2096.9	2306	3742.7	3970.8
NCDO_1818	504.4	410.4	497.2	243.7	387.4	312.3	327.6	486.1	296.5	314.3	284.1	350.6	778	729.2
NCDO_1819	2757.4	2404.5	1585.4	1717.6	2080.3	2174.4	2503.1	2622.7	2016.4	2284.3	2544.8	2765.8	3171.2	3896
[truncated: 871 more rows]

## Sheet: Factors
Sample	Factor1
control_A	control
control_B	control
cold_C	cold
cold_D	cold
heat_E	heat
heat_F	heat
acid_G	acid
acid_H	acid
osmotic_I	osmotic
osmotic_J	osmotic
oxidative_K	oxidative
oxidative_L	oxidative
starvation_M	starvation
starvation_N	starvation

## Sheet: Contrasts
cold-control
heat-control
acid-control
osmotic-control
oxidative-control
starvation-control

## Sheet: Class
GeneID	Color	Group
NCDO712nc_001	red	sRNAs
NCDO712nc_002	red	sRNAs
NCDO712nc_004	red	sRNAs
NCDO712nc_005	red	sRNAs
NCDO712nc_006	red	sRNAs
NCDO712nc_007	red	sRNAs
NCDO712nc_008	red	sRNAs
NCDO712nc_009	red	sRNAs
NCDO712nc_010	red	sRNAs
NCDO712nc_011	red	sRNAs
NCDO712nc_012	red	sRNAs
NCDO712nc_013	red	sRNAs
NCDO712nc_014	red	sRNAs
NCDO712nc_015	red	sRNAs
NCDO712nc_016	red	sRNAs
NCDO712nc_017	red	sRNAs
NCDO712nc_018	red	sRNAs
NCDO712nc_019	red	sRNAs
NCDO712nc_020	red	sRNAs
NCDO712nc_021	red	sRNAs
NCDO712nc_022	red	sRNAs
NCDO712nc_023	red	sRNAs
NCDO712nc_024	red	sRNAs
NCDO712nc_025	red	sRNAs
NCDO712nc_026	red	sRNAs
NCDO712nc_027	red	sRNAs
NCDO712nc_028	red	sRNAs
NCDO712nc_029	red	sRNAs
NCDO712nc_030	red	sRNAs
NCDO712nc_031	red	sRNAs
NCDO712nc_032	red	sRNAs
NCDO712nc_033	red	sRNAs
NCDO712nc_034	red	sRNAs
NCDO712nc_035	red	sRNAs
NCDO712nc_036	red	sRNAs
NCDO712nc_037	red	sRNAs
NCDO712nc_038	red	sRNAs
NCDO712nc_039	red	sRNAs
NCDO712nc_040	red	sRNAs
NCDO712nc_041	red	sRNAs
NCDO712nc_042	red	sRNAs
NCDO712nc_043	red	sRNAs
NCDO712nc_044	red	sRNAs
NCDO712nc_045	red	sRNAs
NCDO712nc_046	red	sRNAs
NCDO712nc_047	red	sRNAs
NCDO712nc_048	red	sRNAs
NCDO712nc_049	red	sRNAs
NCDO712nc_050	red	sRNAs
NCDO712nc_051	red	sRNAs
NCDO712nc_052	red	sRNAs
NCDO712nc_053	red	sRNAs
NCDO712nc_054	red	sRNAs
NCDO712nc_055	red	sRNAs
NCDO712nc_056	red	sRNAs
NCDO712nc_057	red	sRNAs
NCDO712nc_058	red	sRNAs
NCDO712nc_059	red	sRNAs
NCDO712nc_060	red	sRNAs
NCDO712nc_061	red	sRNAs
NCDO712nc_062	red	sRNAs
NCDO712nc_063	red	sRNAs
NCDO712nc_064	red	sRNAs
NCDO712nc_065	red	sRNAs
NCDO712nc_066	red	sRNAs
NCDO712nc_067	red	sRNAs
NCDO712nc_068	red	sRNAs
NCDO712nc_069	red	sRNAs
NCDO712nc_070	red	sRNAs
NCDO712nc_071	red	sRNAs
NCDO712nc_072	red	sRNAs
NCDO712nc_073	red	sRNAs
NCDO712nc_074	red	sRNAs
NCDO712nc_075	red	sRNAs
NCDO712nc_076	red	sRNAs
NCDO712nc_077	red	sRNAs
NCDO712nc_078	red	sRNAs
NCDO712nc_079	red	sRNAs
NCDO712nc_080	red	sRNAs
NCDO712nc_081	red	sRNAs
NCDO712nc_082	red	sRNAs
NCDO712nc_083	red	sRNAs
NCDO712nc_084	red	sRNAs
NCDO712nc_085	red	sRNAs
NCDO712nc_086	red	sRNAs
NCDO712nc_087	red	sRNAs
NCDO712nc_088	red	sRNAs
NCDO712nc_089	red	sRNAs
NCDO712nc_090	red	sRNAs
NCDO712nc_091	red	sRNAs
NCDO712nc_092	red	sRNAs
NCDO712nc_093	red	sRNAs
NCDO712nc_094	red	sRNAs
NCDO712nc_095	red	sRNAs
NCDO712nc_096	red	sRNAs
NCDO712nc_097	red	sRNAs
NCDO712nc_098	red	sRNAs
NCDO712nc_099	red	sRNAs
NCDO712nc_100	red	sRNAs
NCDO712nc_101	red	sRNAs
NCDO712nc_102	red	sRNAs
NCDO712nc_103	red	sRNAs
NCDO712nc_104	red	sRNAs
NCDO712nc_105	red	sRNAs
NCDO712nc_106	red	sRNAs
NCDO712nc_107	red	sRNAs
NCDO712nc_108	red	sRNAs
NCDO712nc_109	red	sRNAs
NCDO712nc_110	red	sRNAs
NCDO712nc_111	red	sRNAs
NCDO712nc_112	red	sRNAs
NCDO712nc_113	red	sRNAs
NCDO712nc_114	red	sRNAs
NCDO712nc_115	red	sRNAs
NCDO712nc_116	red	sRNAs
NCDO712nc_117	red	sRNAs
NCDO712nc_118	red	sRNAs
NCDO712nc_119	red	sRNAs
NCDO712nc_120	red	sRNAs
NCDO712nc_121	red	sRNAs
NCDO712nc_122	red	sRNAs
NCDO712nc_123	red	sRNAs
NCDO712nc_124	red	sRNAs
NCDO712nc_125	red	sRNAs
NCDO712nc_126	red	sRNAs
NCDO712nc_127	red	sRNAs
NCDO712nc_128	red	sRNAs
NCDO712nc_129	red	sRNAs
NCDO712nc_130	red	sRNAs
NCDO712nc_131	red	sRNAs
NCDO712nc_132	red	sRNAs
NCDO712nc_133	red	sRNAs
NCDO712nc_134	red	sRNAs
NCDO712nc_135	red	sRNAs
NCDO712nc_137	red	sRNAs
NCDO712nc_138	red	sRNAs
NCDO712nc_139	red	sRNAs
NCDO712nc_140	red	sRNAs
NCDO712nc_141	red	sRNAs
NCDO712nc_142	red	sRNAs
NCDO712nc_143	red	sRNAs
NCDO712nc_144	red	sRNAs
NCDO712nc_145	red	sRNAs
NCDO712nc_146	red	sRNAs
NCDO712nc_147	red	sRNAs
NCDO712nc_148	red	sRNAs
NCDO712nc_149	red	sRNAs
NCDO712nc_150	red	sRNAs
NCDO712nc_151	red	sRNAs
NCDO712nc_152	red	sRNAs
NCDO712nc_153	red	sRNAs
NCDO712nc_154	red	sRNAs
NCDO712nc_155	red	sRNAs
NCDO712nc_156	red	sRNAs
NCDO712nc_157	red	sRNAs
NCDO712nc_158	red	sRNAs
NCDO712nc_159	red	sRNAs
NCDO712nc_160	red	sRNAs
NCDO712nc_161	red	sRNAs
NCDO712nc_162	red	sRNAs
NCDO712nc_163	red	sRNAs
NCDO712nc_164	red	sRNAs
NCDO712nc_165	red	sRNAs
NCDO712nc_166	red	sRNAs
NCDO712nc_167	red	sRNAs
NCDO712nc_168	red	sRNAs
NCDO712nc_170	red	sRNAs
NCDO712nc_171	red	sRNAs
NCDO712nc_172	red	sRNAs
NCDO712nc_173	red	sRNAs
NCDO712nc_174	red	sRNAs
NCDO712nc_175	red	sRNAs
NCDO712nc_176	red	sRNAs
NCDO712nc_177	red	sRNAs
NCDO712nc_178	red	sRNAs
NCDO712nc_179	red	sRNAs
NCDO712nc_180	red	sRNAs
NCDO712nc_181	red	sRNAs
NCDO712nc_182	red	sRNAs
NCDO712nc_183	red	sRNAs
NCDO712nc_184	red	sRNAs
NCDO712nc_185	red	sRNAs
NCDO_0020	green	tRNAs
NCDO_0021	green	tRNAs
NCDO_0022	green	tRNAs
NCDO_0023	green	tRNAs
NCDO_0082	green	tRNAs
NCDO_0175	green	tRNAs
NCDO_0194	green	tRNAs
NCDO_0343	green	tRNAs
NCDO_0344	green	tRNAs
NCDO_0352	green	tRNAs
NCDO_0375	green	tRNAs
NCDO_0481	green	tRNAs
NCDO_0508	green	tRNAs
NCDO_0517	green	tRNAs
NCDO_0552	green	tRNAs
NCDO_0553	green	tRNAs
NCDO_0554	green	tRNAs
NCDO_0555	green	tRNAs
NCDO_0556	green	tRNAs
NCDO_0557	green	tRNAs
NCDO_0558	green	tRNAs
NCDO_0559	green	tRNAs
NCDO_0602	green	tRNAs
NCDO_0612	green	tRNAs
NCDO_0748	green	tRNAs
NCDO_0769	green	tRNAs
NCDO_0948	green	tRNAs
NCDO_1188	green	tRNAs
NCDO_1792	green	tRNAs
NCDO_2022	green	tRNAs
NCDO_2080	green	tRNAs
NCDO_2201	green	tRNAs
NCDO_2402	green	tRNAs
NCDO_2445	green	tRNAs
NCDO_2446	green	tRNAs
NCDO_2447	green	tRNAs
NCDO_2448	green	tRNAs
NCDO_2449	green	tRNAs
NCDO_2451	green	tRNAs
NCDO_2452	green	tRNAs
NCDO_2517	green	tRNAs
NCDO_2518	green	tRNAs
NCDO_2521	green	tRNAs
NCDO_2578	green	tRNAs
NCDO_2594	green	tRNAs
NCDO_2595	green	tRNAs
NCDO_2598	green	tRNAs
NCDO_2599	green	tRNAs
NCDO_2600	green	tRNAs
NCDO_2601	green	tRNAs
NCDO_2602	green	tRNAs
